# Supplementary material for: Perceived costs and benefits of companion dog keeping based on a convenience sample of dog owners
Source: Sci Rep. 2025 Jan 21;15:2515. doi: 10.1038/s41598-025-85254-1 (PMC11751109; doi:10.1038/s41598-025-85254-1)
Supplement: Supplementary file 1 — Supplementary Information 1. [file 41598_2025_85254_MOESM1_ESM.xlsx]

## Sheet: CB_dataset
ID	age_owner	gender_owner	nationality_owner	place_of_living	professional_status	education_level	financial_status	dog_sex	dog_breed	purebred_status	dog_age	dog_age_acquisition	dog_source_acquisition	care_of_dog	CB_allergies	CB_need_love_affection	CB_qosleep	CB_physical_activity	CB_harm_animals	CB_mess_dirt	CB_reason_getup	CB_community	CB_learn_responsability	CB_expensive	CB_conflicts_others	CB_place_living	CB_vacations	CB_get_through_difficultsituations	CB_children_company	CB_influence_daily_routine	CB_need_care	CB_training_education	CB_noise_bark	CB_family_cohesion	CB_facilitate_interactions	CB_time	CB_brighter_life	CB_emotional_challenge	CB_disobedience_negative_emotions	CB_rescue_charity	CB_behavior_negative_emotions	CB_short_lifespan	CB_sense_security_stability	CB_spiritual_experience	CB_loyal_unconditionnal_love	CB_damages	CB_play_laughter
#1	45	0	Hungarian	5	3	7	1	3	Dutch Shepherd	1	1.5	3	1	1	0	3	3	3	0	0	1	2	1	3	3	3	3	3	3	3	3	3	0	1	1	3	3	3	0	1	0	0	3	3	3	0	3
#2	45	0	Hungarian	1	2	7	2	2	Mixed breed/Unknown	0	11	5	6	1	0	3	3	3	1	-2	3	0	3	0	-1	0	0	3	0	3	3	3	0	0	1	3	3	3	-2	2	-1	0	3	3	3	-2	3
#3	47	0	Hungarian	1	3	4	1	2	Mixed breed/Unknown	0	6	7	4	1	0	1	0	2	0	0	0	2	2	-1	-1	0	-1	3	3	-1	0	1	0	2	2	2	3	-3	0	3	0	-3	3	3	3	0	3
#4	24	0	Hungarian	1	9	6	3	3	Parson Russell Terrier	1	1	5	8	1	-3	3	3	3	-3	0	3	3	3	-3	-3	-3	0	3	0	3	3	3	0	3	3	3	3	0	0	0	0	0	3	-3	-1	-1	3
#5	37	0	Hungarian	2	4	6	2	2	Mixed breed/Unknown	0	8	6	4	1	0	3	-1	3	-2	-1	3	3	3	-1	-1	0	-1	3	2	2	2	2	0	2	2	2	3	2	-1	3	-1	-3	2	2	3	-1	1
#6	43	0	Hungarian	4	1	6	2	1	Vizsla	1	1	4	5	2	0	3	3	3	0	0	3	2	3	0	0	0	0	3	3	3	2	3	1	0	1	3	3	3	0	3	0	-3	3	0	3	0	1
#7	38	0	Hungarian	1	1	6	1	2	Boxer	1	2	2	1	2	0	2	2	3	-1	-1	3	3	3	-3	-1	-3	-3	3	3	3	3	3	3	3	3	3	3	-3	-1	3	2	3	1	2	2	-1	3
#8	34	0	Hungarian	1	1	6	1	3	Mixed breed/Unknown	0	4	6	4	1	0	0	3	3	0	0	3	3	3	0	0	0	-1	1	0	2	2	2	-1	3	3	3	3	3	1	3	0	0	3	0	3	0	3
#9	57	0	Hungarian	1	2	5	3	2	Mixed breed/Unknown	0	5.5	6	4	1	0	3	3	3	0	0	3	3	3	3	1	0	1	3	0	3	3	3	-3	3	3	3	3	3	-1	3	-3	-3	3	0	3	0	3
#10	34	0	Hungarian	1	1	8	1	1	Sighthound	1	1	2	1	2	0	1	0	3	0	-1	1	0	2	-1	0	0	0	1	0	2	1	2	0	1	0	2	3	0	1	3	2	-3	2	0	2	0	2
#11	31	0	Hungarian	1	7	7	1	2	Australian Shepherd	1	2	2	1	1	0	2	0	3	0	0	3	3	3	-2	-2	0	0	3	3	3	2	-1	-3	3	3	-1	3	-2	-2	0	-2	-3	3	3	3	-2	3
#12	31	0	Hungarian	5	2	4	2	4	Russian Hunting Sighthound	1	4.5	2	1	1	0	0	-1	2	-2	-1	3	3	3	-2	-3	-3	-2	2	0	1	0	0	-1	2	1	-1	2	-3	-2	0	-2	-2	0	2	2	-1	2
#13	30	0	Hungarian	5	1	6	2	2	Mixed breed/Unknown	0	4.5	5	4	1	0	2	2	3	-1	0	3	3	3	0	0	0	0	3	3	2	2	2	0	2	2	2	3	3	-1	3	-1	-3	2	3	2	-1	1
#14	54	0	Hungarian	1	3	4	2	2	Mixed breed/Unknown	0	7.5	3	5	1	0	3	3	3	0	0	3	3	3	0	0	0	0	3	3	3	3	3	0	3	3	3	3	3	0	3	0	-3	3	0	3	-3	3
#15	41	0	Hungarian	5	1	6	2	3	Border Collie	1	11	2	1	1	0	3	3	3	-3	-2	3	2	3	-3	-3	-3	-3	3	1	3	3	3	-1	0	3	3	3	-2	-3	3	-3	-3	3	2	3	0	3
#16	42	0	Hungarian	1	1	7	1	3	Mixed breed/Unknown	0	3	6	4	1	0	3	0	3	0	-1	3	2	3	0	0	0	0	2	2	2	2	3	0	2	0	2	3	0	0	3	0	-2	2	2	2	0	2
#17	44	0	Hungarian	5	1	7	1	2	Mixed breed/Unknown	0	4.5	6	4	2	0	3	0	3	0	0	3	3	3	0	0	0	0	3	3	0	2	3	0	3	3	3	3	3	0	3	0	-2	3	3	3	0	3
#18	38	0	Hungarian	1	3	7	2	4	English Cocker Spaniel	1	1	2	1	1	0	3	0	3	0	-1	3	3	3	-3	0	0	0	3	3	3	3	3	1	3	3	3	3	3	1	3	1	1	3	3	3	1	3
#19	36	0	Hungarian	1	1	7	1	1	Braque d'Auvergne	1	0.5	2	1	1	0	2	2	3	-1	-3	0	1	1	-3	-2	-2	-2	3	0	0	1	0	-2	3	3	0	3	0	0	3	-2	-3	3	3	3	-2	3
#20	32	0	Hungarian	5	1	6	2	3	Jack Russel Terrier	1	12	2	2	2	0	3	3	3	0	0	3	3	3	3	2	2	3	3	3	3	3	3	2	3	3	3	3	3	2	2	2	-3	3	3	3	0	3
#21	45	0	Hungarian	1	2	7	1	4	Scottish Terrier	1	3.5	2	1	1	-1	3	0	1	-1	0	3	1	0	0	0	0	0	3	3	3	3	3	0	1	1	1	3	0	1	0	0	-3	3	3	3	0	3
#22	51	0	Hungarian	4	7	5	4	2	Vizsla	1	6	6	8	1	0	3	3	3	-1	0	3	3	3	0	0	0	0	3	3	3	3	3	0	0	3	3	3	-1	0	0	0	-2	3	3	3	0	2
#23	20	0	Hungarian	3	1	4	2	2	Beagle	1	12	2	2	1	0	3	3	3	0	0	2	3	3	0	0	0	0	3	0	3	3	3	0	3	3	3	3	-1	0	3	0	-3	3	3	3	0	3
#24	35	0	Hungarian	4	1	8	2	3	Mixed breed/Unknown	0	8	6	7	2	0	0	0	3	0	-1	3	3	3	-2	-2	-3	-2	3	2	0	1	1	-1	2	3	0	3	-1	-1	3	-1	-3	3	2	2	-1	3
#25	37	1	Hungarian	4	1	6	2	3	Spanish Greyhound	1	10	6	4	2	0	3	2	2	0	0	1	3	3	0	-1	0	0	2	2	2	0	3	0	1	1	2	3	0	0	1	0	0	2	1	3	0	2
#26	60	0	Hungarian	5	1	6	2	1	Giant Schnauzer	1	2	2	1	1	1	3	0	3	-2	-1	3	2	3	-3	-1	-3	-2	3	3	3	3	3	-1	2	3	2	3	2	0	3	3	-2	2	3	3	-1	2
#27	46	0	Hungarian	5	1	7	2	3	Mixed breed/Unknown	0	8.5	2	7	2	0	3	3	3	-1	-2	3	1	3	-1	-2	-2	-1	3	3	2	2	1	-2	1	3	2	3	3	1	3	-1	-2	3	3	3	-2	3
#28	38	0	Hungarian	4	1	6	1	3	Groenendael	1	4.5	2	1	1	0	3	3	3	0	0	2	0	0	0	-1	0	0	2	-3	3	0	2	0	0	1	3	3	0	0	2	0	0	0	2	1	0	3
#29	28	0	Hungarian	2	1	6	3	2	Mixed breed/Unknown	0	12	5	4	1	-3	2	1	3	1	1	3	3	3	3	3	3	3	3	3	3	3	3	3	3	3	3	3	3	-3	3	-2	-3	3	3	3	-3	3
#30	30	0	Hungarian	1	5	5	1	2	Mixed breed/Unknown	0	1	4	4	2	-3	3	0	3	-1	-1	3	3	3	-1	0	-2	-1	3	1	-1	3	3	-2	3	3	-1	3	0	-2	3	0	-3	3	3	3	0	3
#31	53	0	Hungarian	1	5	5	2	1	Irish Setter	1	5	2	1	2	0	3	3	3	0	-1	3	2	3	0	-1	-1	-2	3	3	3	3	3	0	0	2	-1	3	-1	-1	3	-2	0	3	3	3	0	3
#32	30	0	Hungarian	1	3	6	2	3	Mixed breed/Unknown	0	6	6	4	1	0	1	1	3	-1	0	3	3	3	0	0	-3	-2	2	0	2	0	3	0	0	3	3	3	-1	0	1	0	-2	2	0	1	0	3
#33	64	1	Hungarian	3	8	5	4	4	German Shepherd	1	1	1	1	1	0	3	3	3	0	0	0	3	3	0	0	0	0	0	3	3	0	3	0	3	3	0	3	3	0	3	0	0	3	0	3	0	3
#34	43	0	Hungarian	4	1	8	3	2	Mixed breed/Unknown	0	8	6	4	1	0	0	3	3	-1	0	1	1	2	-1	0	0	0	3	0	3	0	1	0	2	0	-1	3	-1	0	3	0	-1	3	1	1	0	1
#35	45	0	Hungarian	1	3	4	2	3	German Shepherd	1	10	1	1	1	0	3	3	3	0	0	3	0	3	0	0	0	0	3	1	3	3	3	1	-1	2	3	3	3	1	-3	0	-3	3	3	2	2	2
#36	39	0	Hungarian	4	1	7	3	3	Cavalier Charles King Spaniel	1	8.5	2	1	1	0	3	3	3	0	0	3	3	3	-1	-1	-3	-1	3	3	3	3	3	-2	3	3	3	3	1	-1	3	-1	-1	3	3	3	-1	3
#37	44	0	Hungarian	5	1	6	1	2	Boxer	1	5	5	4	2	0	1	0	3	-1	0	2	1	1	0	0	0	0	3	3	3	2	2	0	3	3	3	3	0	0	3	0	1	3	3	3	1	3
#38	47	0	Hungarian	4	1	5	2	2	German Shepherd	1	4.5	6	4	1	-2	-1	-2	-1	-2	-2	-1	-2	-1	-2	-3	-2	-2	-1	-1	-1	-1	-1	-2	-1	-2	-1	-1	-3	-2	-1	-2	-3	-1	-1	-1	-2	-1
#39	43	0	Hungarian	1	3	6	2	1	Transylvanian Hound	1	1	4	4	2	0	3	3	3	0	0	3	3	3	0	0	0	0	3	3	3	3	0	0	3	3	0	3	0	0	3	0	0	3	3	3	0	3
#40	58	0	Hungarian	1	1	7	3	1	Mixed breed/Unknown	0	7.5	2	6	1	0	3	3	3	0	0	3	3	3	-1	-1	0	0	3	3	3	3	2	0	3	3	3	3	3	0	3	0	-1	3	3	3	0	3
#41	31	0	Hungarian	1	7	7	2	3	Mixed breed/Unknown	0	3	2	4	2	0	3	3	3	0	0	3	3	3	0	0	0	0	3	3	3	3	3	1	3	3	3	3	1	1	3	1	-3	3	3	3	1	3
#42	39	0	Hungarian	1	1	7	2	3	Mixed breed/Unknown	0	5.5	5	4	1	0	3	3	3	0	0	0	0	0	-1	0	-1	0	3	3	0	3	3	0	0	0	3	3	0	0	3	0	-1	3	1	3	0	2
#43	44	0	Hungarian	4	1	7	1	2	Mixed breed/Unknown	0	8	5	4	2	0	2	0	2	-2	-1	1	3	3	-2	-1	-1	-1	3	3	1	1	1	-2	2	3	-1	2	2	-1	1	-1	-2	3	2	3	-2	2
#44	36	0	Hungarian	1	3	5	2	4	Hovawart	1	14	1	1	1	0	3	2	3	0	-1	2	1	3	0	-1	0	0	2	0	2	3	3	-1	1	1	2	3	-1	0	0	-1	-3	2	0	3	-1	1
#45	41	0	Hungarian	1	1	7	2	3	Parson Russel Terrier	1	13	7	5	1	0	3	3	3	1	1	3	3	3	0	1	1	0	3	3	3	3	2	2	3	3	3	3	3	-1	0	-2	-1	3	3	3	-3	3
#46	40	0	Hungarian	1	1	6	2	3	Schipperke	1	4	2	1	1	0	1	3	3	0	0	2	-2	0	-1	-3	0	-3	3	0	2	2	3	-2	0	-2	1	2	-2	0	0	-1	-3	3	0	3	0	2
#47	25	0	Hungarian	1	1	4	2	3	Mixed breed/Unknown	0	5	5	4	1	0	3	3	3	-1	0	3	3	3	0	-1	-2	-2	3	3	3	3	3	0	3	2	3	3	-1	-1	3	0	-3	3	2	2	-1	-2
#48	53	0	Hungarian	3	1	5	3	3	Vizsla	1	8	5	4	2	0	3	3	3	0	0	3	3	3	0	-1	-1	-1	3	3	1	0	0	-1	2	2	0	3	3	-1	3	-1	-2	3	3	3	-1	3
#49	56	0	Hungarian	1	3	7	2	3	Mixed breed/Unknown	0	8	6	4	1	0	2	0	2	-1	0	1	2	0	0	0	-2	-3	3	3	3	2	3	-1	3	1	0	3	3	0	3	0	-2	3	2	3	0	3
#50	25	0	Hungarian	5	7	4	2	3	Mixed breed/Unknown	0	8	6	4	2	-1	1	1	2	0	-2	2	2	3	-3	-1	-3	-1	2	0	-1	0	1	-1	2	2	0	3	0	-1	0	0	0	3	2	3	-1	1
#51	28	0	Hungarian	1	1	6	2	2	Dachshund	1	7	2	1	1	0	0	3	3	-2	-1	2	0	3	0	0	-1	-1	3	3	3	0	1	-1	3	-2	2	3	3	-2	3	-1	-1	3	3	0	-2	3
#52	67	0	Hungarian	5	8	7	1	3	Mixed breed/Unknown	0	11.5	6	4	1	0	3	3	3	-1	-1	3	3	3	0	0	0	-3	3	3	3	3	3	0	3	3	3	3	-1	-1	3	0	-3	3	3	3	-1	3
#53	27	0	Hungarian	1	1	7	3	2	Rough Collie	1	7.5	2	6	2	0	1	2	3	0	-1	1	1	0	-1	0	-1	-1	2	0	3	0	2	-1	1	0	1	3	-1	-1	0	0	-2	2	1	1	-1	3
#54	43	0	Hungarian	1	1	6	1	4	Weimaraner	1	3	1	1	2	0	3	3	3	-1	-1	2	3	3	-2	-1	0	-1	3	3	3	1	0	-3	3	3	1	3	-3	-2	1	0	-1	2	2	3	0	3
#55	27	0	Hungarian	1	3	6	2	2	Shiba Inu	1	2	2	6	2	0	3	3	3	0	0	3	0	3	-1	-1	0	-1	3	0	3	3	3	0	1	3	3	3	2	0	3	0	-3	3	3	3	0	3
#56	28	0	Hungarian	5	1	2	3	2	Mixed breed/Unknown	0	4	4	4	1	0	3	3	3	0	1	3	3	3	3	0	2	2	3	3	3	3	3	2	3	3	3	3	3	0	3	1	3	3	1	3	1	2
#57	43	0	Hungarian	1	3	6	2	2	Spaniel	1	14	3	1	1	0	3	3	3	0	0	3	3	3	1	1	-3	1	1	1	1	1	1	-2	3	3	3	3	3	1	3	1	-3	3	3	3	0	3
#58	52	1	Hungarian	1	3	5	3	2	Siberian Husky	1	5	1	2	1	0	3	3	3	1	3	3	3	3	3	2	3	0	3	0	3	3	3	1	3	2	3	3	3	1	3	0	0	3	3	3	0	3
#59	48	0	Hungarian	1	2	6	1	1	Poodle	1	2	3	1	1	0	3	0	3	0	0	2	1	0	0	0	-1	-1	1	3	3	3	1	0	1	1	1	3	0	0	3	0	0	2	0	3	0	1
#60	32	0	Hungarian	5	1	4	1	3	Bernese Mountain Dog	1	7	3	2	1	0	0	2	2	0	0	2	2	3	0	0	0	0	3	3	3	3	3	1	3	3	3	3	3	1	3	0	0	3	3	3	0	3
#61	38	0	Hungarian	1	1	4	2	2	Beagle	1	3	2	1	1	0	3	3	3	-1	0	3	3	3	-2	-2	-2	-2	3	0	3	2	2	-2	2	3	-1	3	0	0	2	1	-1	3	2	3	-1	3
#62	39	0	Hungarian	1	1	6	2	3	Mixed breed/Unknown	0	1	3	4	1	-1	3	3	2	-2	0	-1	1	2	-3	0	-3	-2	3	0	1	2	-1	-3	3	3	-1	3	-3	-3	3	-2	-2	2	3	3	-1	3
#63	40	0	Hungarian	1	1	4	2	2	Greyhound	1	2.5	2	2	1	0	3	3	3	0	0	3	3	3	0	-3	-3	0	3	3	3	3	3	1	3	3	3	3	3	1	3	-3	-3	3	3	3	-3	3
#64	42	0	Hungarian	5	1	6	1	3	Yorkshire Terrier	1	1.5	3	1	1	0	3	3	2	0	-1	2	0	3	-1	0	0	-2	3	3	3	3	3	0	3	0	2	3	0	0	3	-1	-3	3	0	3	-1	3
#65	32	1	Hungarian	3	1	6	1	2	Havanese	1	6	2	1	2	0	2	0	1	-1	0	-1	1	2	0	-2	-1	2	2	2	2	3	2	1	1	1	2	3	1	1	1	1	1	1	1	1	1	1
#66	40	0	Hungarian	3	1	6	2	2	Mixed breed/Unknown	0	12	2	4	2	0	3	3	3	-1	-1	3	2	3	-1	0	-2	0	3	3	3	3	0	-1	1	2	0	3	-2	-1	3	-1	-3	3	3	3	-1	3
#67	34	0	Hungarian	1	1	4	2	3	White Swiss Shepherd Dog	1	3	2	1	1	0	3	0	3	0	0	3	3	3	-1	3	-3	-3	3	3	3	1	3	-3	3	3	3	3	3	-2	3	-1	-3	3	3	3	-1	3
#68	44	0	Hungarian	1	1	7	4	2	Mixed breed/Unknown	0	7	1	4	1	0	2	1	3	0	0	3	2	3	0	-2	0	0	3	1	1	1	2	0	1	2	2	3	0	0	3	0	-3	-1	2	3	0	3
#69	48	0	Hungarian	1	1	6	1	4	Gordon Setter	1	3	3	1	2	0	3	2	3	0	-2	0	1	2	-2	-2	0	0	2	0	3	1	2	0	1	2	3	3	2	2	0	0	-1	2	1	3	2	2
#70	49	0	Hungarian	4	1	6	2	3	Mixed breed/Unknown	0	6	1	7	2	0	3	3	3	0	-3	0	0	3	0	3	0	3	3	3	3	3	3	3	3	3	3	3	3	0	3	0	2	3	0	3	0	3
#71	32	0	Hungarian	1	3	6	2	2	Mixed breed/Unknown	0	3	2	4	1	0	3	3	3	-1	-1	3	3	3	-3	-1	-1	-1	3	3	3	3	3	-1	3	3	-1	3	-1	-1	3	-1	-3	3	3	3	-1	3
#72	45	0	Hungarian	3	2	7	3	2	English Cocker Spaniel	1	12.5	7	4	1	0	1	3	3	0	0	0	0	3	0	0	0	-1	3	0	3	1	2	0	3	0	3	3	0	-1	3	-1	-3	3	3	3	0	3
#73	33	0	Hungarian	1	1	7	3	2	Mudi	1	5	2	1	1	-3	2	1	3	0	-1	2	2	3	-3	-1	-2	-2	3	2	3	0	3	0	0	1	3	3	3	0	2	0	-3	3	3	1	0	3
#74	30	0	Hungarian	1	1	7	2	3	Mixed breed/Unknown	0	2.5	5	4	1	-1	3	0	3	-2	0	3	3	3	-3	-1	-3	-3	3	3	0	1	2	-1	3	3	3	3	2	1	3	1	-3	3	1	1	0	3
#75	48	0	Hungarian	1	3	7	2	3	Miniature Schnauzer	1	1.5	2	1	2	-1	3	2	3	0	-1	3	0	3	1	-1	-1	0	3	3	3	3	3	-1	3	2	3	3	-3	-3	-1	-1	-1	3	3	3	-1	3
#76	48	0	Hungarian	1	1	7	1	2	Golden Retriever	1	6	5	1	1	0	3	3	2	-1	0	1	1	3	1	0	-3	3	2	3	2	2	2	-2	3	3	3	3	3	-2	1	1	1	1	1	1	1	1
#77	27	0	Hungarian	3	1	5	2	3	Shetland Sheepdog	1	2.5	1	1	1	0	3	3	3	0	-1	3	3	3	-1	0	0	0	3	3	3	3	3	0	3	3	3	3	-1	-1	3	0	-3	3	3	3	0	3
#78	45	0	Hungarian	1	1	7	2	2	Transylvanian Hound	1	10	2	1	1	-3	3	3	3	-1	0	3	3	3	-1	-2	-1	-1	3	3	3	3	2	-1	3	3	3	3	3	-2	3	-1	-3	3	3	3	-3	3
#79	21	0	Hungarian	1	6	6	2	3	Mixed breed/Unknown	0	7	5	4	2	0	3	3	3	-2	0	2	3	3	-3	-1	0	0	3	3	2	3	2	-1	3	3	2	3	1	1	3	-1	-3	3	3	3	-1	3
#80	35	0	Hungarian	1	1	7	2	3	Mixed breed/Unknown	0	7	5	4	2	-1	3	0	3	-1	0	3	3	3	-1	0	-1	0	3	3	0	0	3	0	3	3	3	3	0	0	3	0	0	3	3	3	0	3
#81	43	0	Hungarian	1	3	4	3	4	American Staffordshire Terrier	1	2	2	2	1	0	3	0	3	0	0	3	3	3	0	-1	-3	-3	3	3	3	3	3	-1	3	3	3	3	1	0	3	0	-3	3	3	3	0	3
#82	39	0	Hungarian	1	9	6	5	1	Dalmatian	1	3.5	1	3	1	0	3	3	3	-2	-1	3	3	3	-2	-2	0	0	3	3	3	3	2	0	3	3	3	3	3	1	2	2	-3	3	3	3	-1	3
#83	42	0	Hungarian	1	1	4	2	2	German Shepherd	1	8	6	4	1	0	3	3	3	-1	0	3	3	3	-2	-2	-3	-3	3	3	1	2	0	-1	3	3	3	3	-3	-3	3	0	-3	3	3	3	-2	3
#84	29	0	Hungarian	4	6	7	3	3	Standard Poodle	1	4	1	1	2	0	1	1	1	-1	-1	1	1	1	-2	-2	-1	-1	2	1	0	0	0	-1	0	1	0	1	-2	-1	0	-1	-2	1	1	1	0	1
#85	68	0	Hungarian	3	8	6	2	2	Mixed breed/Unknown	0	12	3	4	1	0	2	3	3	0	-1	3	3	3	-1	-1	0	0	3	2	3	0	3	2	3	3	3	3	-1	-1	3	-2	-2	2	3	3	-1	3
#86	64	0	Hungarian	1	1	6	1	1	Labrador Retriever	1	9.5	2	1	2	-3	3	3	3	-3	-1	3	3	3	-2	-2	-2	-3	3	3	3	3	3	-2	3	3	3	3	-1	0	0	0	-3	3	3	3	0	3
#87	25	0	Hungarian	1	6	5	3	3	Mixed breed/Unknown	0	2.5	6	4	2	0	3	3	3	-1	-3	3	3	3	-1	-2	-3	-3	3	3	0	3	0	0	3	3	0	3	-2	-1	3	-1	-3	3	3	3	-3	3
#88	24	0	Hungarian	5	6	4	2	1	German Shepherd	1	2.5	2	1	1	0	2	0	2	0	0	2	0	3	-2	0	0	-1	0	1	1	1	3	0	3	3	3	3	-2	-1	1	0	-2	2	1	3	0	3
#89	31	0	Hungarian	1	1	5	4	2	Mixed breed/Unknown	0	9.5	2	4	2	0	3	3	1	1	1	3	1	1	1	1	1	1	3	1	3	3	2	3	3	1	3	3	3	1	3	1	3	3	3	3	1	3
#90	36	0	Hungarian	1	1	4	2	2	Boston Terrier	1	6.5	2	1	1	0	0	0	0	0	0	0	1	1	-1	0	0	0	3	3	2	2	2	1	1	1	0	1	1	0	1	0	0	1	0	1	0	1
#91	41	0	Hungarian	4	2	7	1	3	Border Collie	1	14	2	1	1	0	3	-3	3	-3	-1	3	3	3	-3	-2	-2	-1	3	2	0	0	1	0	3	3	3	3	2	-2	3	1	-3	3	3	3	1	3
#92	74	0	Hungarian	1	8	4	3	3	English Cocker Spaniel	1	10	6	4	1	0	2	3	3	-2	0	3	3	3	-1	-1	-2	0	3	3	3	3	3	1	2	2	2	2	2	-1	2	-1	-1	2	2	3	-2	3
#93	45	0	Hungarian	1	1	6	2	3	Mixed breed/Unknown	0	5	6	4	2	0	0	-1	3	-1	-1	3	1	3	-1	-2	-1	-1	3	0	0	0	1	-2	2	0	-1	3	-1	-1	1	-1	-2	0	3	2	-1	3
#94	36	0	Hungarian	4	5	5	2	2	Coton de Tuléar	1	11.5	4	1	1	0	1	3	3	0	0	2	2	2	3	1	2	3	3	3	3	3	3	1	1	2	3	3	3	1	-3	-3	3	1	-3	1	1	2
#95	50	0	Hungarian	3	1	4	3	4	Mixed breed/Unknown	0	3	3	8	1	0	-1	0	3	0	-1	0	1	2	0	0	0	-1	1	1	1	1	1	0	0	1	1	2	0	0	1	0	-1	0	0	0	0	1
#96	47	0	Hungarian	5	1	7	1	1	Saint Bernard	1	1	1	3	2	0	3	3	3	0	0	3	3	3	0	0	0	3	3	0	3	3	3	0	3	2	3	3	3	0	3	-3	0	3	3	3	0	3
#97	55	0	Hungarian	1	1	6	2	3	Mixed breed/Unknown	0	8	6	4	1	0	3	3	3	0	3	3	3	3	0	0	0	0	3	3	3	3	3	0	3	3	3	3	3	0	3	0	-3	3	3	3	-1	3
#98	44	0	Hungarian	5	1	5	3	2	Vizsla	1	3	2	1	1	-3	3	3	3	-3	-3	3	3	3	3	-3	-3	3	3	3	3	3	3	-2	3	3	3	3	2	-2	-1	-3	3	3	3	3	-2	3
#99	43	0	Hungarian	1	1	7	2	2	Mixed breed/Unknown	0	8	6	4	2	-3	3	3	3	-3	-3	3	0	3	-3	-3	-3	1	3	3	3	3	1	-3	3	1	3	3	-1	-1	3	-3	-3	3	3	3	-3	3
#100	40	0	Hungarian	1	1	5	2	4	Magyar Agár	1	3	2	1	2	0	0	1	3	-2	-1	3	3	3	-1	0	-1	-1	3	3	0	0	1	-1	1	3	0	3	-1	0	1	0	-1	2	2	1	-1	3
#101	39	0	Hungarian	4	2	7	1	2	Labrador Retriever	1	9	7	5	1	0	3	3	3	0	0	2	2	3	0	0	0	0	3	3	3	3	0	0	3	3	3	3	3	0	3	-1	0	3	1	3	0	3
#102	46	0	Hungarian	1	1	7	1	3	Border Collie	1	3	1	1	1	-2	2	2	3	-2	-2	3	2	2	1	-2	-1	-2	3	3	3	0	1	-2	2	2	1	3	0	-2	0	-2	1	3	3	3	-2	2
#103	49	0	Hungarian	1	1	6	1	3	Mixed breed/Unknown	0	7	7	4	1	0	2	3	3	-3	-1	3	3	3	2	2	2	2	3	3	3	1	3	1	3	3	3	3	3	0	1	1	1	3	3	3	0	3
#104	35	0	Hungarian	5	1	5	2	2	Mixed breed/Unknown	0	4.5	1	4	1	0	3	3	3	-3	-3	3	3	3	1	0	0	0	3	-3	3	2	3	-3	0	0	0	0	-2	-3	3	-3	-3	2	0	3	-3	2
#105	43	0	Hungarian	1	1	7	3	2	Mixed breed/Unknown	0	3	3	5	1	0	0	3	3	0	-1	2	2	2	-1	0	0	-1	2	3	3	0	-1	-1	2	3	0	3	-2	0	2	0	-3	3	1	1	-1	3
#106	38	0	Hungarian	1	1	7	2	2	Mixed breed/Unknown	0	5	4	8	1	-1	3	2	3	-1	-2	2	2	3	-1	-3	-1	-3	3	3	-1	0	-1	-3	1	2	-1	3	-2	-3	3	-3	-3	3	3	3	-2	3
#107	38	0	Hungarian	5	3	5	2	4	Terrier	1	1	4	1	1	-2	3	-3	2	2	1	2	3	3	-3	3	-3	-3	3	3	3	-2	3	-3	1	2	-2	2	3	-3	3	-3	-3	0	1	2	-3	0
#108	53	0	Hungarian	3	1	6	1	1	Papillon	1	2	2	1	1	0	3	-1	3	0	-1	2	3	1	-1	0	-1	-1	2	0	3	1	2	-1	2	3	1	3	-1	-1	0	0	-2	3	1	3	0	3
#109	38	0	Hungarian	3	2	5	2	1	Malinois	1	6	2	1	1	0	3	1	2	-1	-1	1	1	1	0	0	0	0	1	1	1	0	0	0	0	0	0	3	0	-1	0	0	-3	1	0	1	0	1
#110	60	0	Hungarian	1	1	4	2	4	Pinscher	1	7.5	1	1	2	0	3	2	2	0	-2	1	0	2	1	0	1	0	2	2	1	1	2	-2	1	1	2	2	2	-3	2	0	-2	2	2	2	1	2
#111	25	0	Hungarian	1	1	6	2	3	Mixed breed/Unknown	0	2	6	4	2	0	3	0	3	0	0	3	3	2	0	0	-1	0	3	3	3	3	3	0	3	2	2	3	-2	0	1	0	-2	3	2	3	0	2
#112	31	0	Hungarian	3	1	6	1	1	German Shorthaired Pointer	1	2.5	2	1	1	0	3	1	3	-1	-1	3	3	3	0	-1	-1	-2	3	3	3	3	3	-1	0	2	2	3	-1	-1	2	-1	-3	3	0	3	-1	3
#113	47	0	Hungarian	4	1	7	3	1	Vizsla	1	2	2	1	1	0	2	0	1	0	-1	0	1	0	-1	-1	0	0	0	0	1	1	2	0	0	1	2	2	-1	0	0	0	-2	0	0	2	-1	1
#114	41	0	Hungarian	1	3	6	2	2	Beagle	1	14	1	1	1	0	2	3	3	0	-1	3	3	3	-1	0	0	0	3	3	3	3	3	0	3	3	3	3	3	0	3	-2	-3	3	3	3	-1	3
#115	42	0	Hungarian	5	3	6	2	3	Rhodesian Ridgeback	1	6	2	2	1	0	3	3	3	0	0	2	3	2	0	-1	-1	0	3	2	2	1	1	-1	2	2	0	3	0	-1	3	-1	-3	3	2	3	0	3
#116	54	0	Hungarian	2	3	7	2	4	English Miniature Bull Terrier	1	2	2	1	1	0	3	1	2	-2	-1	2	2	1	-1	-1	0	-3	2	3	2	1	2	-2	1	1	1	2	-2	-1	2	-1	-3	1	0	1	-2	3
#117	56	0	Hungarian	3	3	6	4	1	English Cocker Spaniel	1	4	3	6	1	0	0	0	-1	0	-1	-1	1	1	-2	0	0	-2	1	1	-2	-2	-1	-1	0	0	0	0	0	0	0	0	0	0	0	2	0	0
#118	19	0	Hungarian	2	6	4	1	3	German Shorthaired Pointer	1	3	5	5	1	0	3	1	3	0	0	3	0	3	0	0	-1	0	3	3	3	3	2	1	3	3	3	3	0	0	3	0	-1	3	3	3	0	3
#119	43	0	Hungarian	4	1	4	2	2	American Staffordshire Terrier	1	3.5	2	1	2	0	0	3	3	0	0	3	0	0	0	0	0	0	3	0	0	3	0	0	3	0	3	3	0	0	3	0	-3	3	3	3	0	3
#120	36	0	Hungarian	2	1	5	4	2	Miniature Poodle	1	9	1	2	1	0	2	2	2	0	0	2	2	2	2	0	0	-1	2	2	2	2	1	0	2	2	1	2	0	0	2	0	0	1	1	2	-1	2
#121	46	0	Hungarian	1	1	6	3	3	Boston Terrier	1	3	2	1	2	0	3	3	3	0	0	0	1	3	0	0	0	0	3	3	1	3	3	0	3	2	2	3	0	0	3	0	-3	3	2	3	0	3
#122	27	0	Hungarian	4	1	6	2	3	Italian Greyhound	1	3	3	1	1	-1	3	3	3	1	0	3	3	3	1	0	-1	-1	3	2	2	3	2	-2	2	2	3	3	0	-1	2	0	-2	3	2	3	-1	3
#123	38	0	Hungarian	1	1	4	2	2	Mixed breed/Unknown	0	11	2	5	2	0	3	0	0	0	-1	0	0	1	0	0	-1	-1	0	0	1	2	2	0	0	1	1	3	-1	-1	2	-1	-1	1	1	1	0	2
#124	45	0	Hungarian	2	3	6	3	2	Mixed breed/Unknown	0	6	4	4	1	0	0	2	3	-3	0	2	2	2	0	0	0	0	2	0	1	2	3	-1	2	2	1	2	0	-3	2	0	-3	1	2	2	0	3
#125	55	0	Hungarian	5	1	5	2	2	Moyen Poodle	1	1	2	1	1	-2	0	0	2	0	0	0	1	0	0	-2	0	0	1	0	0	0	0	0	0	1	0	2	0	0	0	0	-2	1	2	2	0	2
#126	32	0	Hungarian	2	1	4	3	3	Golden Retriever	1	2	2	1	1	0	3	0	2	0	-1	3	1	3	-2	-1	-3	-1	1	1	3	-1	-1	-1	0	0	-1	2	-3	0	3	0	-2	1	3	3	-1	3
#127	56	0	Hungarian	4	1	5	3	4	Miniature Dachshund	1	11	6	1	1	0	3	3	3	0	0	3	3	3	0	0	0	0	3	3	3	3	3	0	3	3	3	3	0	-3	-3	-3	-3	3	3	3	0	3
#128	29	0	Hungarian	4	1	6	3	2	Moyen Poodle	1	7	2	1	1	-3	2	2	2	-3	-3	0	1	1	-2	-3	-1	-1	1	1	2	2	3	-1	0	1	1	3	-1	-1	1	0	-3	2	0	3	-1	2
#129	30	0	Hungarian	1	1	7	3	1	Beagle	1	1	2	1	2	0	3	-3	3	-1	-1	0	0	1	-1	-3	-1	-1	3	3	-1	1	3	0	3	0	0	3	0	-2	3	-1	-3	3	1	3	-3	0
#130	32	0	Hungarian	2	3	7	3	2	Akita Inu	1	13	1	1	1	0	3	0	2	0	0	3	2	3	0	-2	-1	0	3	2	2	3	3	0	3	1	1	3	2	-1	2	-1	-3	3	3	3	0	1
#131	33	0	Hungarian	1	3	7	1	3	French Bulldog	1	3	3	4	1	0	2	2	3	0	0	3	1	2	-1	-1	-2	0	3	0	2	1	2	-1	2	1	2	3	-2	-1	2	0	-3	3	0	3	0	3
#132	26	0	Hungarian	4	1	7	2	3	Mixed breed/Unknown	0	7	6	4	2	0	0	3	3	0	0	3	3	3	-2	0	-3	0	3	3	3	3	3	0	3	3	3	3	3	0	3	0	-2	3	0	3	0	3
#133	39	0	Hungarian	1	3	4	2	2	English Bulldog	1	5	5	4	1	0	1	3	3	0	0	3	3	3	0	0	0	0	3	0	3	3	3	0	0	0	3	3	2	0	3	0	-3	1	-1	0	-1	2
#134	33	0	Hungarian	4	3	6	3	2	Mixed breed/Unknown	0	2	4	4	2	0	3	3	3	-1	0	3	3	3	0	0	0	0	3	3	3	3	3	0	3	3	3	3	3	0	3	0	-3	3	3	3	-1	3
#135	39	0	Hungarian	4	1	6	2	4	American Pit Bull Terrier	1	4	6	4	1	0	3	1	2	0	0	1	1	1	0	0	0	0	2	2	2	2	0	0	2	1	3	3	3	0	2	0	-3	3	1	3	0	3
#136	49	0	Hungarian	4	1	6	2	2	Mixed breed/Unknown	0	4	4	4	1	0	2	2	3	-2	0	1	2	1	0	0	0	0	1	0	1	1	3	0	0	2	2	3	0	-1	3	-1	-1	2	1	2	-1	2
#137	41	0	Hungarian	1	1	5	2	3	Puli	1	1.5	6	4	2	0	3	3	3	0	0	3	3	3	0	0	-1	0	3	3	3	3	3	-1	3	3	3	3	3	0	3	0	0	3	3	3	0	3
#138	36	1	Hungarian	1	1	7	2	2	Mixed breed/Unknown	0	9	4	4	2	0	0	1	3	-1	-1	0	0	2	-1	0	0	-1	2	3	2	0	1	-1	1	0	0	3	1	0	2	0	0	1	0	1	-1	2
#139	46	0	Hungarian	3	3	6	2	4	English Cocker Spaniel	1	5.5	4	1	2	-2	2	1	3	-1	-1	3	3	3	-1	-1	-3	-1	3	3	2	2	1	0	3	3	2	3	-1	0	3	0	-3	3	3	3	-1	3
#140	23	0	Hungarian	1	1	6	2	1	Kelpie	1	0.5	2	1	1	0	1	-2	3	2	1	3	2	2	3	2	3	2	3	0	-2	1	3	-1	1	1	-1	3	-3	1	0	0	-3	2	3	2	-1	3
#141	39	1	Hungarian	1	1	4	2	4	Smooth Fox Terrier	1	1.5	2	1	2	0	3	3	3	0	0	3	3	3	0	0	0	0	3	3	3	3	3	0	3	3	0	3	0	0	3	0	0	3	3	3	0	3
#142	32	0	Hungarian	3	3	8	2	2	Mixed breed/Unknown	0	3	3	4	1	0	1	-3	3	-3	-3	-2	1	3	-2	-3	-3	-3	3	3	-1	1	2	-3	3	1	1	1	-3	-3	2	-2	-2	3	1	3	-3	3
#143	50	0	Hungarian	1	1	6	2	2	Border Collie	1	1.5	6	4	1	0	3	3	3	0	-2	3	3	3	-2	-2	-2	0	3	2	-2	3	3	-1	3	3	-1	3	3	-3	3	-1	-3	2	3	3	-3	3
#144	34	0	Hungarian	3	1	7	2	3	Border Collie	1	10	2	5	1	-1	3	3	3	-2	0	2	1	2	-1	-2	-3	-1	3	0	2	0	1	-1	2	1	1	3	-1	-2	2	-1	-2	2	2	3	-1	2
#145	42	0	Hungarian	4	1	7	2	3	Labrador Retriever	1	9	2	8	1	0	2	0	1	0	0	1	1	0	0	0	0	0	3	0	1	0	1	0	0	2	0	3	3	0	0	0	-2	3	2	2	0	3
#146	32	0	Hungarian	2	1	7	2	3	Shiba Inu	1	5	2	2	1	0	1	1	3	0	0	1	2	3	0	-1	-1	-1	2	0	2	0	3	0	1	2	2	3	1	-1	0	-2	-3	3	3	3	0	3
#147	19	0	Hungarian	1	1	4	2	3	Mixed breed/Unknown	0	6.5	6	4	1	0	3	2	3	-1	0	3	3	3	0	-1	-2	0	3	2	3	2	2	0	3	3	2	3	1	0	2	0	-2	3	3	3	0	3
#148	41	0	Hungarian	5	3	4	2	2	Mixed breed/Unknown	0	7	2	5	2	0	3	3	3	1	0	3	1	3	2	0	0	0	3	3	3	3	3	0	3	2	3	3	2	1	3	1	1	3	3	3	0	3
#149	61	0	Hungarian	1	2	8	3	2	Moyen Poodle	1	11.5	6	4	1	-1	0	0	3	0	0	0	0	0	0	-1	0	0	0	0	0	0	0	0	0	0	0	3	0	0	1	-1	0	0	1	1	0	3
#150	30	0	Hungarian	4	1	5	2	2	Czechoslovakian Wolfdog	1	2	6	1	1	0	0	0	3	0	-1	0	0	2	-1	0	-1	-2	2	2	1	1	0	-1	0	0	-1	1	-2	-1	1	0	-3	1	0	3	0	0
#151	37	0	Hungarian	1	1	6	2	2	Mixed breed/Unknown	0	8	3	4	2	-2	2	0	2	-1	-1	2	2	2	-2	-2	-2	-3	3	3	-1	1	-2	-3	3	1	-2	3	-1	-3	3	2	2	2	3	2	-2	2
#152	44	0	Hungarian	5	3	4	1	3	Mixed breed/Unknown	0	3	4	4	1	0	3	3	3	0	0	3	0	0	0	0	0	0	3	3	3	3	3	-1	0	0	0	0	0	-1	0	-2	-3	3	3	3	0	3
#153	30	0	Hungarian	1	3	4	1	2	Chihuahua	1	15	1	1	1	0	3	3	3	0	0	0	3	3	0	0	0	1	3	3	3	3	0	1	3	3	3	3	3	1	3	0	0	3	3	3	0	3
#154	23	0	Hungarian	1	6	4	2	2	Beagle	1	5	3	1	2	0	1	2	3	0	-2	3	1	3	-2	-1	-2	-2	3	2	-1	-1	-1	-1	2	1	-1	3	-3	-1	3	-1	-2	3	3	3	-1	3
#155	37	0	Hungarian	4	1	4	2	2	Mixed breed/Unknown	0	5	5	4	2	0	3	3	3	0	0	3	3	3	3	0	1	1	3	3	3	3	2	2	3	3	3	3	-3	0	3	1	-3	3	3	3	0	3
#156	48	0	Hungarian	4	1	4	1	2	Mixed breed/Unknown	0	5.5	6	4	2	0	3	0	3	-1	0	-1	2	3	-2	-2	-1	-3	3	1	2	2	2	-2	3	3	2	3	-1	-1	3	-2	-3	3	3	3	-1	3
#157	32	0	Hungarian	1	1	6	2	2	Mixed breed/Unknown	0	5	6	4	1	0	0	-1	1	-1	0	1	0	0	-2	-1	1	-1	1	0	0	1	1	-1	0	0	1	1	0	0	0	-1	0	0	0	1	-1	1
#158	27	0	Hungarian	1	6	4	3	2	German Shepherd	1	7	2	1	1	0	2	2	3	0	-1	1	2	2	0	0	-1	0	3	3	3	3	2	-1	1	2	2	3	3	-2	1	-3	-1	2	1	2	-1	3
#159	34	0	Hungarian	4	7	5	3	3	Mixed breed/Unknown	0	8	4	4	1	0	3	3	2	3	0	3	3	3	3	3	3	1	3	3	3	3	3	2	3	3	3	3	3	-3	3	2	2	3	3	3	3	3
#160	47	0	Hungarian	1	1	5	4	3	Magyar Agár	1	3	6	4	1	0	3	3	3	-2	0	0	1	3	-3	-2	-3	0	3	3	-1	3	-1	0	3	3	-1	3	-2	-2	3	-3	-3	3	3	3	0	3
#161	46	0	Hungarian	3	1	6	3	2	Mixed breed/Unknown	0	9	6	4	1	-2	2	2	3	-2	0	3	1	2	0	-1	-1	-1	3	3	3	2	1	-1	3	2	2	3	-1	-1	2	-1	-3	3	2	3	0	3
#162	29	0	Hungarian	1	1	5	1	2	Mixed breed/Unknown	0	5	6	4	1	0	1	0	2	-1	-1	1	0	1	-2	0	-2	-3	1	0	-1	-1	1	0	1	0	-1	3	-2	-1	3	0	-1	2	1	2	0	2
#163	33	0	Polish	1	3	7	2	1	Russian Hunting Sighthound	1	1.5	5	4	1	0	3	3	3	0	0	3	3	3	0	0	0	0	3	3	3	3	3	1	3	3	3	3	1	1	3	1	1	3	3	3	1	3
#164	40	0	Hungarian	4	1	5	4	3	Miniature Australian Shepherd	1	3.5	2	1	1	0	3	3	3	2	2	3	3	3	3	3	2	3	3	3	3	3	3	3	3	3	3	3	3	1	2	1	1	3	2	3	2	3
#165	31	0	Hungarian	4	1	5	2	2	Mixed breed/Unknown	0	2.5	2	5	1	0	3	3	3	-1	0	2	2	3	-1	1	1	0	3	2	2	3	3	0	3	2	3	3	0	-1	2	-1	-1	1	2	2	-1	2
#166	31	1	Hungarian	1	1	4	1	4	Labrador Retriever	1	1	2	5	2	0	2	0	3	-1	-1	2	1	2	-1	-1	-2	-2	1	2	2	1	2	0	2	1	0	3	1	-2	2	-1	-2	1	3	3	-1	3
#167	49	0	Hungarian	1	2	6	2	2	Miniature Dachshund	1	2	1	1	1	-1	3	3	3	-3	0	3	3	3	-3	-3	-1	0	3	3	3	3	3	-3	3	3	3	3	3	1	3	-3	-3	3	3	3	0	3
#168	56	0	Hungarian	1	3	6	1	2	Vizsla	1	12	1	3	1	0	3	3	3	0	0	3	3	3	0	0	0	0	3	3	3	3	3	0	3	3	3	3	3	0	3	0	-3	0	3	3	0	3
#169	40	0	Hungarian	4	1	6	2	2	Mixed breed/Unknown	0	5	2	4	2	0	3	3	3	0	0	3	1	3	0	0	0	-3	3	3	-1	2	2	0	3	3	3	3	-1	0	3	0	-3	3	3	3	0	3
#170	44	0	Hungarian	1	1	7	2	3	Dachshund	1	5	2	1	2	0	3	3	3	0	0	3	3	3	0	0	-2	-3	3	3	3	3	3	1	1	1	3	3	1	0	3	1	-3	3	3	3	0	3
#171	43	0	Hungarian	4	1	5	2	3	Mixed breed/Unknown	0	5	2	5	1	0	3	3	3	-1	-1	3	3	3	-1	-1	0	0	3	1	3	3	3	-1	3	3	3	3	3	-1	3	-1	-3	3	1	3	-1	3
#172	51	0	Hungarian	2	1	5	3	1	Golden Retriever	1	6.5	1	1	1	-3	3	3	3	-3	0	3	3	3	-3	-3	-3	-3	3	3	3	3	3	0	3	3	3	3	3	-3	3	-3	-3	3	3	3	-3	3
#173	54	1	Hungarian	4	3	7	4	3	Yorkshire Terrier	1	9	1	1	1	-1	-1	2	3	-1	1	2	1	3	3	-1	-1	-1	2	3	1	-1	-1	-1	2	2	-1	3	-1	-1	1	0	0	2	2	3	-1	2
#174	45	0	Hungarian	1	2	7	2	3	Mixed breed/Unknown	0	8	7	4	1	0	2	1	3	0	0	2	0	3	-2	0	0	0	2	2	-2	2	0	0	0	0	2	2	-3	0	3	0	0	2	1	3	0	3
#175	43	0	Hungarian	1	1	7	2	3	Mixed breed/Unknown	0	6	6	4	2	0	3	3	3	-2	-2	2	3	3	-1	-1	-1	0	3	2	3	1	1	-1	2	3	1	3	-1	0	3	-2	-3	3	2	3	0	2
#176	51	0	Hungarian	2	1	5	3	1	Golden Retriever	1	6.5	1	1	1	-3	-3	3	3	-3	-2	3	3	3	-3	-3	-3	-3	3	3	3	3	3	0	3	3	3	3	3	-3	3	-2	-3	3	3	3	-1	3
#177	32	1	Hungarian	4	1	6	1	3	Mixed breed/Unknown	0	6	2	4	1	-1	3	3	3	-2	-2	3	2	3	-3	-1	-2	-2	1	1	2	3	3	-1	2	3	3	3	-1	0	2	-1	-3	1	2	3	-2	2
#178	54	0	Hungarian	5	1	7	2	3	Mixed breed/Unknown	0	14	6	7	2	-3	0	0	3	-2	-1	3	3	3	-2	-1	-3	-3	3	3	-1	-1	1	-2	3	2	-1	3	-1	0	3	-2	-3	3	2	3	-1	3
#179	47	0	Hungarian	4	1	7	2	4	Briad	1	4	2	1	1	0	3	3	3	0	-2	3	2	3	-1	-1	0	-1	3	2	1	3	3	-1	3	2	3	3	3	0	1	-1	-3	3	3	3	0	3
#180	24	0	Hungarian	3	6	4	2	1	Siberian Husky	1	5.5	2	1	1	0	3	3	3	-2	0	3	3	3	-1	-1	0	0	3	3	3	3	2	-1	3	3	3	3	-3	-1	3	-1	-3	3	3	3	-1	3
#181	73	0	Hungarian	1	8	6	3	2	Mixed breed/Unknown	0	11.5	3	4	1	0	2	2	3	0	0	3	3	3	0	0	0	0	3	0	3	3	3	0	0	3	3	3	3	-3	3	0	3	3	3	3	0	3
#182	50	0	Hungarian	4	1	7	2	2	Mixed breed/Unknown	0	6	1	8	2	0	3	2	3	-2	-2	3	3	3	-1	-2	-1	-2	3	3	3	3	2	-2	3	3	-1	3	-1	-2	2	-1	-1	3	2	3	-2	3
#183	53	0	Hungarian	4	1	4	3	3	German Shepherd	1	12	6	4	1	0	3	3	3	0	0	3	3	3	-1	0	0	0	3	3	3	3	3	0	3	3	3	3	3	0	3	0	0	3	3	3	0	3
#184	42	0	Hungarian	1	2	7	2	3	Mixed breed/Unknown	0	11	7	5	1	0	3	3	3	-1	0	3	-3	3	0	-1	-1	0	3	3	3	0	0	-1	3	-1	3	3	0	-1	3	0	-3	3	0	3	0	3
#185	37	0	Hungarian	5	3	6	2	1	Bearded Collie	1	3	3	1	1	0	0	3	3	-1	0	3	3	3	0	-1	0	-1	3	2	2	0	2	-1	3	3	2	3	0	-1	2	-1	-3	3	1	3	-1	3
#186	44	1	Hungarian	4	3	5	2	3	Boston Terrier	1	9	2	1	1	0	3	3	3	0	1	3	3	3	2	0	0	0	3	3	3	3	3	3	3	3	3	3	3	1	3	0	-3	3	0	3	0	3
#187	29	0	Hungarian	4	3	5	2	2	American Staffordshire Terrier	1	7	2	1	1	-1	0	3	2	-3	-1	3	-2	0	-3	-1	-2	-3	3	1	0	0	0	-1	0	0	0	2	0	-1	0	-1	-3	0	0	1	-2	0
#188	22	0	Hungarian	4	3	4	2	2	Vizsla	1	3	1	6	1	0	3	3	3	0	0	3	3	3	0	0	-1	-1	3	3	3	3	3	0	3	3	3	3	3	0	3	-1	-1	3	3	3	-1	3
#189	43	0	Hungarian	1	1	7	2	2	Vizsla	1	7	1	5	1	0	3	3	3	-2	-2	3	3	3	0	0	-1	0	3	3	3	3	3	0	3	3	3	3	-3	-2	2	2	-2	3	2	3	-2	3
#190	21	0	Hungarian	3	6	4	2	2	Shiba Inu	1	1	2	1	2	-2	2	0	1	-1	0	1	2	2	-2	-1	-2	-2	2	2	2	2	1	0	1	1	0	2	-3	0	2	0	-2	2	1	3	-2	3
#191	57	1	Hungarian	5	1	5	4	3	German Shepherd	1	3	4	4	1	0	0	3	3	-1	0	3	0	2	-3	0	-1	-2	3	3	2	0	0	-1	2	0	-1	3	-2	-2	1	0	-3	3	1	3	0	3
#192	39	0	Hungarian	4	1	4	1	3	Mixed breed/Unknown	0	7	1	6	1	0	3	3	3	0	0	3	3	3	-2	-1	-1	-1	3	3	3	3	3	-1	3	3	3	3	0	-1	3	-1	-3	3	3	3	0	3
#193	42	1	Hungarian	4	3	5	2	2	Mixed breed/Unknown	0	1	3	6	2	0	0	-1	3	-1	-1	0	2	1	0	-1	0	-2	3	0	1	0	0	-1	1	1	0	3	0	0	1	0	0	2	1	2	0	2
#194	63	0	Slovak	4	8	8	2	2	French Bulldog	1	5.5	6	6	1	0	3	3	3	-3	-3	3	3	3	3	0	-3	3	3	3	3	3	2	0	3	3	3	3	2	0	3	0	3	3	2	3	0	3
#195	33	0	Hungarian	1	1	7	2	2	Mixed breed/Unknown	0	2	3	4	2	0	2	0	1	-1	0	2	1	1	-1	0	0	-1	1	1	1	0	1	0	2	1	-1	2	-2	-1	3	0	-3	1	2	2	0	1
#196	28	0	Hungarian	1	1	7	2	2	Australian Shepherd	1	2	3	1	1	0	3	3	3	0	-1	3	3	3	-1	-1	0	-1	3	3	3	3	3	-1	3	0	3	3	0	-1	3	0	-3	3	3	3	0	3
#197	32	0	Hungarian	1	1	6	1	3	Mixed breed/Unknown	0	4	6	4	1	0	3	3	3	0	2	3	3	3	2	-3	0	2	3	3	3	3	3	0	3	3	3	3	-3	2	3	-2	-2	3	3	3	2	3
#198	34	0	Hungarian	1	1	8	2	2	Mixed breed/Unknown	0	9	3	4	1	-1	2	2	3	-1	-1	3	3	3	-2	-1	-1	-1	3	3	3	3	3	-1	3	3	0	3	-1	-1	3	0	-2	3	3	3	-1	3
#199	64	0	Hungarian	5	8	6	3	3	Mixed breed/Unknown	0	8	2	4	1	0	0	3	3	-2	0	2	1	2	-2	-2	-2	-2	3	2	2	0	0	-1	2	2	0	3	0	0	0	-1	-3	2	2	2	0	3
#200	37	0	Hungarian	3	1	6	2	3	Mixed breed/Unknown	0	10.5	2	4	2	0	2	1	3	-2	0	2	3	2	-1	0	0	-1	3	0	1	1	2	-2	3	3	-1	3	-3	0	2	0	-3	2	3	3	0	3
#201	32	0	Hungarian	4	1	7	2	2	Mixed breed/Unknown	0	13.5	1	4	1	0	3	3	3	0	0	0	3	3	-3	-2	-3	-3	3	3	3	3	3	-1	3	3	3	3	3	0	3	0	-3	3	3	3	-2	3
#202	46	0	Hungarian	4	3	6	2	4	Magyar Agár	1	4.5	6	1	2	0	3	-1	3	-2	-1	0	0	3	-2	-1	-2	0	3	0	0	1	-1	0	2	1	0	3	-2	-2	0	-1	0	3	3	3	-1	3
#203	39	0	Hungarian	4	1	6	1	4	Havanese	1	4	3	1	2	0	2	0	3	-1	-1	0	0	3	-2	-2	-2	-3	3	3	3	1	0	-1	1	3	2	3	-2	0	3	-1	-3	0	3	3	-2	3
#204	48	0	Hungarian	4	3	6	1	4	Jack Russell terrier	1	0.5	2	5	2	0	3	3	3	-1	-1	3	3	3	1	-3	-3	-3	3	3	3	3	3	1	3	3	3	3	3	-3	3	-3	-3	3	3	3	-1	3
#205	31	0	Hungarian	4	1	6	2	4	French Bulldog	1	4	3	1	2	-2	1	0	3	-3	-1	0	3	3	-2	-1	-2	0	3	2	1	1	1	-1	3	3	0	3	-2	-2	3	-1	-1	3	3	3	-2	3
#206	46	0	Hungarian	5	3	7	1	2	Mixed breed/Unknown	0	14	6	4	1	0	-1	0	3	0	-2	3	1	1	1	1	0	-3	3	0	1	1	1	-1	0	1	1	3	3	-2	3	-1	-2	3	3	3	-2	3
#207	30	0	Hungarian	3	1	6	3	2	Mixed breed/Unknown	0	7	6	4	2	-1	2	3	1	0	0	2	2	3	-1	-1	-2	-2	3	1	3	2	0	0	1	2	0	3	3	0	1	0	-3	3	3	3	-1	3
#208	49	0	Hungarian	4	3	7	1	4	Moyen Poodle	1	1.5	2	1	1	-3	3	0	2	0	0	1	0	0	0	0	0	0	2	1	2	1	2	0	2	1	2	3	0	0	3	-1	-2	0	2	3	0	1
#209	44	1	Hungarian	5	1	7	1	4	Mixed breed/Unknown	0	1	2	5	1	0	0	1	2	-2	-1	1	2	3	-3	0	-1	0	3	3	3	0	2	1	1	2	1	3	-1	-2	3	-1	-3	2	0	2	-2	2
#210	43	0	Hungarian	1	2	3	3	2	English Miniature Bull Terrier	1	5.5	6	4	1	0	3	3	3	0	0	0	0	1	0	0	0	0	3	0	3	3	3	0	0	0	3	3	3	0	2	0	-3	3	2	2	0	3
#211	30	0	Hungarian	1	1	6	3	2	Border Collie	1	13	2	1	1	0	2	0	2	-1	-1	1	2	3	-2	-1	-2	-3	3	2	-1	1	1	-3	1	3	1	3	-1	-1	2	-2	0	3	2	3	-2	1
#212	32	0	Slovak	5	3	7	2	2	Papillon	1	14	2	2	1	0	3	0	3	-3	0	2	0	3	-3	-1	0	0	3	0	0	0	2	-1	3	2	2	3	-1	-2	3	-3	-3	0	0	3	-2	2
#213	54	1	Hungarian	3	1	6	2	2	Fox Terrier	1	0.5	2	1	1	0	2	0	2	0	0	2	0	0	0	-1	0	-1	1	0	1	1	1	-1	2	1	0	2	0	0	1	0	2	1	2	2	0	2
#214	63	0	Hungarian	5	9	6	3	2	Mixed breed/Unknown	0	8	2	6	1	0	3	0	3	0	0	3	3	3	-2	0	0	0	3	0	3	3	3	0	3	3	3	3	3	0	0	0	-3	3	3	3	0	3
#215	49	1	Hungarian	5	1	4	2	1	Mudi	1	3	2	1	1	0	3	-1	2	0	-1	0	2	1	-1	-1	-1	-1	2	1	1	0	2	-1	0	2	0	2	1	-1	1	-1	-2	2	1	3	-1	2
#216	47	0	Hungarian	1	1	6	2	2	Mixed breed/Unknown	0	3	3	4	1	0	3	3	3	-2	-1	3	-1	0	-2	-1	0	-1	2	0	2	2	0	-2	2	0	2	3	-2	-1	1	-1	0	0	1	2	-2	3
#217	50	0	Hungarian	1	1	6	3	3	Mixed breed/Unknown	0	5.5	4	4	1	0	3	3	3	0	0	3	3	3	3	0	0	0	3	3	3	3	3	-1	3	3	3	3	3	-3	1	-1	3	3	3	3	-1	3
#218	65	0	Hungarian	1	9	7	1	2	Mixed breed/Unknown	0	13	6	4	1	0	3	0	3	0	0	3	3	3	0	-3	0	0	3	1	2	3	3	-2	0	2	3	3	0	0	0	0	-3	3	3	3	0	3
#219	41	0	Hungarian	1	1	6	3	3	Mixed breed/Unknown	0	7	6	4	1	0	2	3	3	0	-2	2	2	2	-3	0	0	-3	2	1	2	2	2	1	2	2	2	2	2	1	2	1	-3	3	3	3	1	2
#220	37	1	Hungarian	1	1	4	1	3	Mixed breed/Unknown	0	5	6	7	2	0	3	-2	3	-1	-2	3	2	3	-2	-2	1	-2	3	2	0	1	3	0	2	3	-1	3	-1	-1	3	-1	-1	3	3	3	-1	2
#221	72	1	Hungarian	1	3	7	1	1	Nova Scotia Duck Tolling Retriever	1	4	2	1	2	0	3	3	3	0	1	3	3	3	3	1	3	0	3	3	3	3	3	0	3	3	3	3	3	0	3	0	3	3	3	3	0	3
#222	36	0	Hungarian	1	1	7	1	2	Mixed breed/Unknown	0	3.5	6	4	1	0	2	0	3	0	-1	2	2	3	0	0	-1	-2	3	3	2	1	1	0	3	3	1	3	0	-1	3	0	-3	2	3	3	0	3
#223	59	0	Hungarian	4	1	7	3	3	Tervuren	1	3.5	2	1	1	0	2	2	3	0	-1	1	2	2	-1	-1	0	-1	3	3	-1	1	1	-1	2	2	0	3	1	-1	0	-1	-2	2	0	3	-1	2
#224	44	0	Hungarian	1	1	6	1	2	Mudi	1	5	6	4	2	-2	3	0	3	-2	-1	0	0	2	0	-1	0	0	3	3	2	2	0	0	2	2	0	3	0	-2	1	-1	0	1	1	3	-1	2
#225	38	0	Hungarian	1	1	6	1	1	White Swiss Shepherd Dog	1	0.5	2	1	2	0	3	0	2	-1	-1	1	2	0	-1	0	0	0	0	0	0	1	3	0	0	1	0	2	-3	-2	0	-2	0	0	1	1	-1	2
#226	55	0	Hungarian	3	1	4	2	2	Mixed breed/Unknown	0	14	6	4	1	0	0	-2	2	0	0	2	0	0	-2	-1	-1	-2	1	0	0	0	1	-1	0	1	0	0	-2	-1	3	-1	-2	1	2	1	0	1
#227	30	0	Hungarian	3	1	6	2	3	Mixed breed/Unknown	0	13	7	4	2	-1	3	-3	3	-1	-2	3	3	3	-2	0	0	-2	3	0	3	3	3	0	3	3	3	3	-3	0	3	-1	-3	3	3	3	0	3
#228	52	0	Hungarian	5	1	6	1	2	Mixed breed/Unknown	0	10	6	7	1	0	3	3	3	0	-1	2	1	3	-1	-3	-3	-3	3	3	2	2	0	0	0	3	1	3	3	-2	2	-1	-2	2	2	1	-1	3
#229	22	0	Hungarian	1	6	4	2	2	Mixed breed/Unknown	0	9	6	4	1	0	3	-1	3	-1	-1	3	3	3	0	0	-1	-1	2	2	1	1	1	0	2	2	2	3	0	-1	3	0	-3	3	3	3	-1	3
#230	46	0	Hungarian	2	1	7	2	3	Mixed breed/Unknown	0	2	5	4	2	0	2	3	3	-1	0	3	3	2	-1	-1	-1	-1	3	3	3	3	2	0	3	3	3	3	3	-1	3	0	-3	3	3	3	1	3
#231	39	0	Hungarian	1	2	7	2	2	Mixed breed/Unknown	0	2	2	4	2	-1	1	0	3	0	-1	1	1	2	-1	-1	0	-1	3	3	0	2	2	0	3	3	0	3	0	0	2	0	0	3	3	3	0	3
#232	31	0	Hungarian	1	1	7	1	2	Siberian Husky	1	3	2	6	2	0	3	0	1	0	-2	2	3	2	0	-2	0	-3	3	3	-1	-1	2	0	2	3	-2	3	-2	-2	3	-3	0	3	3	3	0	3
#233	48	0	Hungarian	1	2	7	2	4	Labrador Retriever	1	1.5	2	1	2	0	3	-1	1	-1	-1	-1	1	0	-3	-2	0	-2	2	3	1	3	2	-2	2	1	-1	3	0	-1	0	-2	-3	2	0	3	-1	1
#234	31	0	Hungarian	1	3	7	1	2	Fox Terrier	1	14.5	4	6	1	0	3	3	3	0	0	3	3	3	0	0	0	0	3	3	3	3	3	0	3	3	3	3	3	0	3	0	0	3	3	3	0	3
#235	46	0	Hungarian	1	1	7	1	4	Mixed breed/Unknown	0	1	1	7	1	0	0	0	3	0	0	0	0	0	0	0	0	0	0	3	0	0	0	0	0	0	0	0	-3	0	3	0	-3	0	3	0	0	3
#236	40	0	Hungarian	1	4	6	1	3	Miniature Dachshund	1	1	3	1	1	0	3	0	3	0	-2	3	3	3	-2	-3	-2	-1	3	3	2	2	1	-2	1	3	1	3	-3	-2	3	-1	-2	3	3	3	-1	3
#237	42	0	Hungarian	1	1	7	1	3	Mixed breed/Unknown	0	13	6	4	2	0	1	-1	1	0	-1	0	1	0	-1	0	0	-1	0	0	-1	-1	2	-1	0	-1	0	2	-2	-1	0	-1	-2	1	0	1	0	1
#238	50	0	Hungarian	1	1	7	2	3	Mixed breed/Unknown	0	7	6	4	2	0	2	2	3	0	-1	1	2	3	-1	-1	0	-1	3	3	0	1	0	0	2	1	-1	2	0	-1	1	-1	-1	2	0	1	0	3
#239	24	0	Hungarian	1	6	7	1	3	Mixed breed/Unknown	0	1	4	4	2	0	2	-1	2	0	0	1	1	1	-1	-1	0	0	2	2	1	2	2	0	2	1	2	3	1	0	1	0	0	1	0	3	0	3
#240	50	1	Hungarian	3	1	6	3	2	Mixed breed/Unknown	0	6	5	4	1	0	2	2	3	0	-1	2	3	3	-1	-1	-1	0	3	2	2	1	3	0	2	2	3	3	1	0	1	0	-1	2	3	2	0	3
#241	53	0	Hungarian	4	1	7	3	2	Mixed breed/Unknown	0	9	2	4	1	0	2	1	3	-1	-1	3	2	3	2	3	2	2	2	3	1	1	-1	-1	1	2	-2	3	0	-2	2	-1	-2	1	2	2	-1	3
#242	39	0	Hungarian	1	7	8	1	2	Scottish Terrier	1	5	2	1	2	0	3	3	3	0	-1	3	3	3	0	0	0	-1	3	3	3	3	3	-1	3	3	3	3	-3	-1	0	0	-3	3	0	3	0	3
#243	64	0	Hungarian	5	1	5	2	3	Mixed breed/Unknown	0	10	6	4	1	0	2	0	3	0	-1	1	0	1	-2	-1	0	0	2	3	3	1	3	0	2	3	3	3	1	0	3	0	0	1	2	2	0	3
#244	41	0	Hungarian	1	1	7	2	3	Labrador Retriever	1	7	2	6	1	0	3	-1	3	0	-1	2	2	1	-1	0	0	0	2	0	-1	1	1	0	2	2	1	3	-2	0	2	-2	-3	2	1	3	-1	2
#245	57	0	Hungarian	5	1	8	2	2	Mixed breed/Unknown	0	12	6	7	2	0	3	2	3	-1	-2	1	0	1	-2	-1	-1	-1	2	2	1	2	2	-2	2	3	1	2	-1	-1	2	0	-3	2	3	3	-2	3
#246	36	0	Hungarian	3	2	6	3	3	Mixed breed/Unknown	0	1	3	4	2	0	3	3	3	3	3	3	3	3	3	3	3	3	3	0	3	3	3	3	1	1	3	3	3	3	3	3	3	3	3	3	3	3

## Sheet: CB_coding
gender_owner		place_of_living		professional_status		education_level		financial status		dog_sex		purebred_status		dog_age_acquisition		dog_source_acquisition		care_of_dog
female	0	Large metropolitan area (population size is above 500 000)	1	Working full time	1	Primary school not completed	1	You have no financial problems	1	female	1	purebred	1	< 8 weeks old	1	From breeder	1	Primary you	1
male	1	Small metropolitan area (population size is between 200 000 and 500 000)	2	Working part time	2	Completed primary school	2	You get by, with some budgeting	2	neutered female	2	mixed breed	0	Between 8-12 weeks old	2	From nonregistered breeder	2	Care is shared	2
		Medium-size urban area (population size is between 50 000 and 200 000)	3	Self employed	3	Vocational training without a baccalaureate	3	You are just able to make both ends meet	3	neutered male	3			Between > 12-16 weeks old	3	Bred by me/born at my place	3	Primary another household member	3
		Small urban area (population size is below 50 000)	4	Unemployed/looking for a job	4	Graduate school	4	From month to month you have financial difficulties	4	male	4			Between > 4-6 months old	4	From shelter, animal rescue organization or dog breed rescuer	4
		Rural area, village (population size is below 2 000)	5	Stay at home parent + domestic work	5	Higher vocational or technical education	5	You live in hardship	5					Between > 6-12 months old	5	From family/acquaintance	5
				Student	6	Bachelor's degree (BSc) from a college or university	6							Between > 1-5 years old	6	Online (ad posted by a private individual)	6
				Long-term sick leave/maternity leave	7	Master's degree (MSc) from a college or university	7							Between > 5-10 years old	7	I found her/him on the streets	7
				Retired	8	Higher education with an academic degree (PhD, etc.)	8							More than 10 years old	8	Other	8
				Other	9

## Sheet: Open_Text_Benefits_coded
ID	Valid answer	Daily life				Theme present in answer	Purpose and fulfillment			Theme present in answer	Social relationships with other humans		Theme present in answer	Meaningful and valued relationship			Theme present in answer	Dog as a special (non human) social partner	Theme present in answer	Positive interactions and emotions		Theme present in answer	Total number of codes per answer
		Improving lifestyle	Gives structure	Shared experiences	Caretaker role		Sense of purpose	Sense of achievement	Learning experience		Facilitate human interactions	Strengthening family ties		Close emotional connection	Relationship qualities	Mutual relationship				Physical contact	Positive emotions
#1	0	0	0	0	0	0	0	0	0	0	0	0	0	0	0	0	0	0	0	0	0	0	0
#2	1	1	1	0	0	1	0	0	0	0	0	0	0	0	0	0	0	0	0	0	0	0	2
#3	1	0	1	1	1	1	0	0	0	0	0	0	0	1	0	0	1	1	1	0	0	0	5
#4	1	0	0	1	0	1	0	0	0	0	0	0	0	0	0	0	0	0	0	0	0	0	1
#5	1	1	0	1	0	1	0	0	0	0	1	0	1	0	0	1	1	0	0	0	0	0	4
#6	1	0	0	0	0	0	0	0	0	0	0	0	0	0	0	0	0	1	1	0	0	0	1
#7	1	0	1	0	0	1	0	0	0	0	0	0	0	0	0	0	0	0	0	0	0	0	1
#8	1	1	0	0	0	1	0	0	0	0	0	0	0	0	0	0	0	0	0	0	0	0	1
#9	1	1	0	1	0	1	0	0	0	0	0	0	0	1	0	0	1	0	0	0	1	1	4
#10	1	0	1	0	0	1	0	0	0	0	0	0	0	0	1	0	1	0	0	1	0	1	3
#11	1	0	0	0	0	0	0	0	0	0	0	0	0	1	1	0	1	0	0	0	0	0	2
#12	0	0	0	0	0	0	0	0	0	0	0	0	0	0	0	0	0	0	0	0	0	0	0
#13	1	0	0	0	0	0	0	0	0	0	0	0	0	1	1	0	1	0	0	0	1	1	3
#14	1	0	0	0	0	0	0	0	0	0	0	0	0	0	0	0	0	1	1	0	0	0	1
#15	1	0	0	1	0	1	0	0	0	0	0	0	0	0	1	0	1	0	0	0	0	0	2
#16	1	0	0	0	0	0	0	0	0	0	0	0	0	0	1	0	1	0	0	0	0	0	1
#17	1	0	0	0	0	0	0	0	0	0	0	0	0	0	1	0	1	1	1	0	0	0	2
#18	1	0	0	0	0	0	0	0	0	0	0	0	0	1	1	0	1	0	0	0	0	0	2
#19	1	0	0	0	0	0	0	0	0	0	0	0	0	1	0	1	1	1	1	0	0	0	3
#20	1	0	0	0	0	0	0	0	0	0	0	0	0	1	1	0	1	0	0	0	1	1	3
#21	1	0	0	0	0	0	0	0	0	0	0	0	0	0	0	0	0	1	1	0	1	1	2
#22	1	0	0	0	0	0	0	0	0	0	0	0	0	1	0	1	1	0	0	0	0	0	2
#23	0	0	0	0	0	0	0	0	0	0	0	0	0	0	0	0	0	0	0	0	0	0	0
#24	1	0	0	0	0	0	0	0	0	0	0	0	0	0	1	1	1	0	0	0	0	0	2
#25	1	0	0	0	0	0	0	0	1	1	0	0	0	0	1	0	1	0	0	0	0	0	2
#26	1	0	0	0	0	0	0	0	0	0	0	0	0	0	1	0	1	0	0	0	0	0	1
#27	1	0	0	0	0	0	0	0	0	0	0	0	0	0	0	0	0	1	1	0	0	0	1
#28	1	0	1	0	0	1	0	0	0	0	0	0	0	0	0	0	0	0	0	0	0	0	1
#29	1	0	0	0	0	0	0	0	0	0	0	0	0	1	1	0	1	0	0	0	1	1	3
#30	1	0	0	0	0	0	0	0	1	1	1	0	1	0	0	0	0	1	1	0	0	0	3
#31	1	0	0	0	0	0	0	0	0	0	0	0	0	0	0	0	0	0	0	0	1	1	1
#32	0	0	0	0	0	0	0	0	0	0	0	0	0	0	0	0	0	0	0	0	0	0	0
#33	1	0	0	0	0	0	0	0	0	0	0	0	0	0	1	0	1	0	0	0	0	0	1
#34	0	0	0	0	0	0	0	0	0	0	0	0	0	0	0	0	0	0	0	0	0	0	0
#35	1	0	0	0	0	0	0	0	0	0	0	0	0	0	0	0	0	0	0	0	1	1	1
#36	1	0	0	0	1	1	0	0	0	0	0	0	0	1	0	0	1	0	0	0	0	0	2
#37	1	0	0	0	0	0	0	0	0	0	0	0	0	1	0	0	1	0	0	0	0	0	1
#38	1	0	0	0	0	0	0	0	1	1	0	0	0	0	0	0	0	0	0	0	0	0	1
#39	1	0	0	0	0	0	0	0	0	0	0	0	0	0	1	1	1	0	0	0	1	1	3
#40	1	0	0	0	0	0	0	0	0	0	0	0	0	0	1	0	1	0	0	0	0	0	1
#41	1	0	0	0	0	0	0	0	0	0	0	0	0	0	0	0	0	1	1	0	0	0	1
#42	1	0	0	0	0	0	0	0	0	0	0	0	0	0	1	0	1	0	0	0	0	0	1
#43	0	0	0	0	0	0	0	0	0	0	0	0	0	0	0	0	0	0	0	0	0	0	0
#44	1	1	0	0	0	1	0	0	0	0	1	0	1	0	0	0	0	0	0	0	0	0	2
#45	1	1	0	0	0	1	0	0	1	1	0	0	0	0	0	0	0	0	0	0	0	0	2
#46	1	0	0	0	0	0	0	0	0	0	0	0	0	0	0	0	0	1	1	0	0	0	1
#47	1	1	0	0	0	1	0	0	0	0	0	0	0	0	0	0	0	0	0	0	0	0	1
#48	1	0	0	0	0	0	0	0	0	0	0	0	0	1	0	0	1	0	0	0	0	0	1
#49	1	0	0	1	0	1	0	0	0	0	0	0	0	0	0	0	0	0	0	0	0	0	1
#50	1	0	1	0	0	1	0	0	0	0	0	0	0	0	0	0	0	0	0	0	0	0	1
#51	1	0	0	0	0	0	0	0	0	0	0	0	0	0	0	0	0	0	0	0	1	1	1
#52	1	0	0	0	0	0	0	0	1	1	0	0	0	0	0	0	0	1	1	0	0	0	2
#53	0	0	0	0	0	0	0	0	0	0	0	0	0	0	0	0	0	0	0	0	0	0	0
#54	1	0	0	0	0	0	0	0	0	0	1	0	1	0	0	0	0	1	1	0	0	0	2
#55	1	0	0	0	0	0	0	0	0	0	0	0	0	0	0	0	0	0	0	0	1	1	1
#56	1	0	1	0	0	1	0	0	0	0	0	0	0	1	0	0	1	0	0	0	0	0	2
#57	1	0	0	0	0	0	0	0	0	0	0	0	0	0	1	0	1	0	0	0	0	0	1
#58	1	0	0	0	0	0	0	0	0	0	0	0	0	0	0	0	0	1	1	0	0	0	1
#59	1	0	0	0	0	0	0	0	0	0	0	0	0	1	0	1	1	0	0	0	0	0	2
#60	1	0	0	0	0	0	0	0	0	0	0	0	0	1	0	0	1	0	0	0	0	0	1
#61	1	0	0	0	0	0	0	0	0	0	1	0	1	0	0	0	0	0	0	0	0	0	1
#62	1	0	0	0	0	0	0	0	0	0	0	0	0	1	0	0	1	1	1	0	0	0	2
#63	1	0	0	0	0	0	0	0	0	0	0	0	0	1	0	0	1	0	0	0	0	0	1
#64	1	0	0	0	0	0	0	0	0	0	0	0	0	1	0	0	1	0	0	0	0	0	1
#65	1	0	0	0	1	1	0	0	0	0	0	0	0	0	0	0	0	0	0	0	0	0	1
#66	1	0	0	0	0	0	0	0	0	0	0	0	0	0	0	0	0	0	0	0	1	1	1
#67	0	0	0	0	0	0	0	0	0	0	0	0	0	0	0	0	0	0	0	0	0	0	0
#68	1	0	0	0	0	0	0	0	0	0	0	0	0	1	1	0	1	0	0	0	0	0	2
#69	1	0	0	0	0	0	0	0	0	0	0	0	0	0	0	0	0	1	1	0	0	0	1
#70	1	0	0	0	0	0	0	0	0	0	1	0	1	0	0	0	0	0	0	0	0	0	1
#71	1	1	1	0	0	1	0	0	1	1	1	0	1	1	0	0	1	0	0	0	0	0	5
#72	1	0	0	0	0	0	0	0	0	0	0	0	0	0	1	0	1	0	0	0	0	0	1
#73	1	1	0	0	0	1	0	0	0	0	0	0	0	0	0	0	0	0	0	0	0	0	1
#74	1	0	0	0	0	0	0	0	0	0	0	0	0	0	0	1	1	0	0	0	0	0	1
#75	0	0	0	0	0	0	0	0	0	0	0	0	0	0	0	0	0	0	0	0	0	0	0
#76	1	0	0	0	0	0	0	0	0	0	0	0	0	0	1	0	1	0	0	0	0	0	1
#77	1	0	0	0	0	0	0	0	0	0	0	0	0	1	1	0	1	0	0	0	0	0	2
#78	1	0	0	0	0	0	0	0	0	0	0	0	0	0	0	0	0	0	0	0	1	1	1
#79	1	0	1	0	0	1	0	0	0	0	0	0	0	0	0	0	0	0	0	0	1	1	2
#80	1	0	1	0	0	1	0	0	0	0	0	0	0	1	0	0	1	0	0	0	0	0	2
#81	1	1	1	0	1	1	0	1	0	1	0	0	0	1	1	1	1	1	1	0	0	0	8
#82	1	0	0	0	0	0	0	0	0	0	0	0	0	1	0	0	1	0	0	0	0	0	1
#83	1	0	0	0	0	0	0	0	0	0	0	0	0	1	0	0	1	0	0	0	0	0	1
#84	0	0	0	0	0	0	0	0	0	0	0	0	0	0	0	0	0	0	0	0	0	0	0
#85	1	1	0	1	0	1	0	0	0	0	0	0	0	0	0	0	0	0	0	0	0	0	2
#86	0	0	0	0	0	0	0	0	0	0	0	0	0	0	0	0	0	0	0	0	0	0	0
#87	0	0	0	0	0	0	0	0	0	0	0	0	0	0	0	0	0	0	0	0	0	0	0
#88	1	0	0	0	0	0	0	0	0	0	0	0	0	1	0	1	1	0	0	0	0	0	2
#89	1	0	0	0	0	0	1	0	0	1	0	0	0	0	0	0	0	0	0	0	0	0	1
#90	1	0	0	0	0	0	0	0	0	0	0	0	0	1	0	0	1	0	0	0	0	0	1
#91	0	0	0	0	0	0	0	0	0	0	0	0	0	0	0	0	0	0	0	0	0	0	0
#92	1	1	1	0	0	1	0	0	0	0	0	0	0	0	0	0	0	0	0	0	0	0	2
#93	1	1	0	0	0	1	0	0	1	1	0	0	0	0	1	0	1	0	0	0	0	0	3
#94	0	0	0	0	0	0	0	0	0	0	0	0	0	0	0	0	0	0	0	0	0	0	0
#95	1	0	0	0	0	0	0	0	0	0	0	0	0	0	0	0	0	0	0	0	1	1	1
#96	1	0	0	1	0	1	0	0	0	0	0	0	0	1	0	0	1	0	0	0	0	0	2
#97	0	0	0	0	0	0	0	0	0	0	0	0	0	0	0	0	0	0	0	0	0	0	0
#98	1	0	0	0	0	0	0	0	0	0	0	0	0	0	1	0	1	0	0	0	0	0	1
#99	1	0	0	0	0	0	0	0	0	0	0	0	0	1	0	0	1	0	0	0	0	0	1
#100	1	0	0	0	0	0	0	0	1	1	0	0	0	0	0	0	0	1	1	0	1	1	3
#101	1	0	0	0	0	0	0	0	0	0	0	0	0	1	0	0	1	0	0	0	0	0	1
#102	1	1	0	0	0	1	0	0	0	0	0	0	0	0	0	0	0	0	0	0	1	1	2
#103	1	0	0	0	0	0	0	0	0	0	0	0	0	1	0	0	1	0	0	0	0	0	1
#104	1	0	0	0	0	0	0	0	0	0	0	0	0	0	1	0	1	1	1	0	0	0	2
#105	0	0	0	0	0	0	0	0	0	0	0	0	0	0	0	0	0	0	0	0	0	0	0
#106	1	0	0	0	0	0	0	0	0	0	0	0	0	1	0	0	1	0	0	0	0	0	1
#107	1	0	0	0	0	0	0	0	0	0	0	0	0	1	0	0	1	0	0	0	0	0	1
#108	1	0	0	0	0	0	0	0	0	0	0	0	0	0	0	0	0	0	0	0	1	1	1
#109	1	0	0	0	0	0	0	0	0	0	0	0	0	1	0	0	1	0	0	0	0	0	1
#110	1	0	0	0	0	0	0	0	0	0	0	0	0	0	0	0	0	0	0	1	1	1	2
#111	1	0	1	0	0	1	0	0	0	0	0	1	1	0	1	0	1	0	0	0	0	0	3
#112	1	0	0	0	0	0	0	0	0	0	0	0	0	0	1	0	1	0	0	0	0	0	1
#113	0	0	0	0	0	0	0	0	0	0	0	0	0	0	0	0	0	0	0	0	0	0	0
#114	1	0	0	0	0	0	0	0	0	0	0	0	0	1	1	0	1	0	0	0	0	0	2
#115	1	1	0	0	0	1	0	0	0	0	0	0	0	1	0	0	1	0	0	0	0	0	2
#116	1	0	0	0	0	0	0	0	0	0	0	0	0	0	1	0	1	0	0	1	0	1	2
#117	0	0	0	0	0	0	0	0	0	0	0	0	0	0	0	0	0	0	0	0	0	0	0
#118	0	0	0	0	0	0	0	0	0	0	0	0	0	0	0	0	0	0	0	0	0	0	0
#119	1	0	0	0	0	0	0	0	0	0	0	0	0	1	0	0	1	0	0	0	0	0	1
#120	1	0	0	0	0	0	0	0	0	0	0	0	0	1	0	0	1	0	0	0	0	0	1
#121	1	0	0	1	0	1	0	0	0	0	0	0	0	1	0	1	1	0	0	0	0	0	3
#122	1	0	0	0	0	0	0	0	0	0	0	0	0	1	0	0	1	0	0	0	0	0	1
#123	1	0	0	0	0	0	0	0	0	0	0	0	0	0	1	0	1	0	0	0	0	0	1
#124	1	0	1	0	0	1	0	0	0	0	0	0	0	0	0	0	0	0	0	0	0	0	1
#125	1	0	0	0	0	0	1	0	0	1	0	0	0	0	0	0	0	0	0	0	0	0	1
#126	1	0	0	0	0	0	0	0	1	1	0	0	0	1	0	0	1	0	0	0	0	0	2
#127	1	0	0	0	0	0	0	0	0	0	0	0	0	1	0	0	1	0	0	0	0	0	1
#128	1	0	0	0	0	0	0	0	0	0	0	0	0	1	0	0	1	0	0	0	0	0	1
#129	0	0	0	0	0	0	0	0	0	0	0	0	0	0	0	0	0	0	0	0	0	0	0
#130	1	0	0	0	1	1	0	0	1	1	0	0	0	1	0	0	1	0	0	0	0	0	3
#131	1	0	0	0	0	0	1	0	0	1	0	0	0	1	0	0	1	0	0	0	0	0	2
#132	1	0	0	0	0	0	0	0	0	0	0	0	0	1	0	0	1	0	0	0	0	0	1
#133	1	0	1	0	1	1	0	0	0	0	0	0	0	0	0	0	0	0	0	0	0	0	2
#134	1	0	0	1	0	1	0	0	0	0	0	0	0	0	0	0	0	0	0	0	0	0	1
#135	1	0	0	0	0	0	0	0	0	0	0	0	0	1	0	1	1	0	0	0	0	0	2
#136	1	1	0	0	0	1	0	0	0	0	0	0	0	0	0	0	0	0	0	0	0	0	1
#137	1	0	0	0	0	0	1	0	0	1	0	0	0	0	0	0	0	0	0	0	1	1	2
#138	1	1	0	0	0	1	0	0	0	0	0	0	0	0	1	0	1	0	0	0	0	0	2
#139	1	0	0	0	0	0	0	0	0	0	0	0	0	1	0	0	1	1	1	0	0	0	2
#140	1	0	0	0	0	0	0	0	1	1	0	0	0	0	0	0	0	0	0	0	0	0	1
#141	1	0	0	0	0	0	0	0	0	0	0	0	0	1	0	0	1	0	0	0	0	0	1
#142	1	0	0	0	0	0	0	0	0	0	0	0	0	0	0	1	1	1	1	0	0	0	2
#143	1	1	0	0	1	1	0	0	0	0	0	0	0	0	1	0	1	0	0	0	0	0	3
#144	1	0	0	0	0	0	0	0	0	0	0	0	0	0	1	0	1	0	0	0	0	0	1
#145	1	0	0	0	0	0	0	0	1	1	0	0	0	1	0	1	1	0	0	0	0	0	3
#146	1	0	0	0	0	0	0	0	0	0	0	0	0	1	0	0	1	0	0	0	0	0	1
#147	1	0	0	0	0	0	0	0	1	1	0	0	0	0	1	1	1	0	0	0	0	0	3
#148	1	0	0	0	0	0	0	0	0	0	0	0	0	1	1	0	1	1	1	0	0	0	3
#149	1	1	0	1	0	1	0	0	0	0	0	0	0	0	0	0	0	0	0	0	1	1	3
#150	1	0	0	0	0	0	0	0	0	0	0	0	0	1	0	0	1	0	0	0	0	0	1
#151	1	0	0	0	0	0	0	0	0	0	0	0	0	1	0	0	1	0	0	0	0	0	1
#152	1	0	0	0	0	0	0	0	0	0	0	0	0	0	1	0	1	0	0	0	1	1	2
#153	1	0	0	0	0	0	0	0	0	0	0	0	0	0	0	0	0	0	0	0	1	1	1
#154	1	0	0	0	0	0	0	0	0	0	0	0	0	1	0	0	1	0	0	0	0	0	1
#155	1	0	0	0	0	0	0	0	0	0	0	0	0	1	0	0	1	0	0	0	0	0	1
#156	1	0	0	0	0	0	0	0	0	0	0	0	0	1	0	0	1	0	0	0	1	1	2
#157	0	0	0	0	0	0	0	0	0	0	0	0	0	0	0	0	0	0	0	0	0	0	0
#158	1	0	0	1	0	1	0	0	0	0	0	0	0	1	1	0	1	0	0	0	0	0	3
#159	1	1	0	0	0	1	0	0	0	0	0	0	0	1	1	0	1	0	0	0	1	1	4
#160	1	1	0	0	0	1	0	0	0	0	0	0	0	0	0	0	0	1	1	0	0	0	2
#161	1	0	0	0	0	0	0	0	0	0	0	0	0	1	0	0	1	0	0	0	0	0	1
#162	1	1	0	0	0	1	0	0	0	0	0	0	0	1	0	0	1	0	0	0	0	0	2
#163	0	0	0	0	0	0	0	0	0	0	0	0	0	0	0	0	0	0	0	0	0	0	0
#164	1	0	0	0	0	0	0	0	0	0	0	0	0	0	1	0	1	0	0	0	0	0	1
#165	0	0	0	0	0	0	0	0	0	0	0	0	0	0	0	0	0	0	0	0	0	0	0
#166	1	0	0	0	1	1	0	0	1	1	0	0	0	0	0	0	0	0	0	0	1	1	3
#167	1	1	1	0	0	1	0	0	1	1	0	0	0	0	0	0	0	0	0	1	1	1	5
#168	1	0	0	0	0	0	0	0	1	1	0	0	0	0	0	0	0	0	0	0	0	0	1
#169	1	0	0	0	0	0	0	0	0	0	0	0	0	1	0	0	1	0	0	0	0	0	1
#170	1	0	0	0	0	0	0	0	0	0	0	0	0	0	1	0	1	0	0	0	0	0	1
#171	1	0	0	1	0	1	0	0	0	0	0	0	0	0	0	0	0	0	0	0	0	0	1
#172	1	0	0	0	0	0	0	0	0	0	0	0	0	1	1	0	1	0	0	0	0	0	2
#173	1	0	0	0	0	0	0	0	0	0	0	0	0	0	0	0	0	0	0	0	1	1	1
#174	1	1	0	0	0	1	0	0	0	0	0	0	0	0	0	0	0	0	0	0	0	0	1
#175	1	0	0	0	0	0	0	0	0	0	0	0	0	1	0	0	1	0	0	0	0	0	1
#176	0	0	0	0	0	0	0	0	0	0	0	0	0	0	0	0	0	0	0	0	0	0	0
#177	1	0	0	0	1	1	0	0	0	0	0	0	0	0	0	0	0	0	0	0	0	0	1
#178	1	0	0	0	1	1	0	0	0	0	0	0	0	0	0	1	1	1	1	0	0	0	3
#179	1	0	0	0	0	0	0	0	0	0	0	0	0	1	0	0	1	0	0	0	0	0	1
#180	1	1	0	0	0	1	0	0	0	0	0	0	0	0	1	0	1	0	0	0	0	0	2
#181	1	0	1	0	0	1	0	0	0	0	0	0	0	0	0	0	0	0	0	0	0	0	1
#182	1	0	0	0	0	0	0	0	0	0	0	0	0	1	0	1	1	0	0	0	0	0	2
#183	1	0	0	0	0	0	0	0	1	1	0	0	0	0	0	0	0	0	0	0	0	0	1
#184	0	0	0	0	0	0	0	0	0	0	0	0	0	0	0	0	0	0	0	0	0	0	0
#185	1	0	0	0	0	0	0	0	0	0	0	0	0	0	1	0	1	0	0	0	0	0	1
#186	1	0	0	0	0	0	0	0	0	0	0	0	0	1	0	0	1	0	0	0	0	0	1
#187	1	0	0	0	0	0	0	0	0	0	0	0	0	0	0	0	0	1	1	0	0	0	1
#188	0	0	0	0	0	0	0	0	0	0	0	0	0	0	0	0	0	0	0	0	0	0	0
#189	1	0	0	0	0	0	0	0	0	0	0	0	0	1	1	0	1	0	0	0	0	0	2
#190	1	0	0	0	0	0	0	0	0	0	0	0	0	1	0	0	1	0	0	0	0	0	1
#191	1	0	0	0	0	0	0	0	0	0	0	0	0	0	1	0	1	0	0	0	0	0	1
#192	1	0	0	0	0	0	0	0	0	0	0	0	0	0	0	0	0	1	1	0	0	0	1
#193	1	0	0	1	0	1	0	0	0	0	0	0	0	1	0	1	1	0	0	0	1	1	4
#194	1	0	0	0	0	0	1	0	0	1	0	1	1	1	0	1	1	0	0	0	0	0	4
#195	1	0	0	0	1	1	0	0	0	0	0	0	0	1	0	1	1	0	0	0	0	0	3
#196	1	0	0	0	0	0	0	0	0	0	0	0	0	1	0	0	1	0	0	0	0	0	1
#197	1	1	0	0	0	1	1	0	0	1	0	0	0	1	0	0	1	0	0	0	1	1	4
#198	1	0	1	0	0	1	1	0	0	1	0	0	0	0	0	0	0	0	0	0	0	0	2
#199	1	0	0	0	0	0	0	0	0	0	0	0	0	0	1	0	1	0	0	0	0	0	1
#200	1	0	1	0	0	1	0	0	0	0	1	0	1	0	0	0	0	0	0	0	0	0	2
#201	1	0	0	0	0	0	0	0	0	0	0	0	0	1	0	0	1	0	0	0	0	0	1
#202	1	0	0	0	0	0	0	0	0	0	0	0	0	0	1	1	1	1	1	0	0	0	3
#203	1	0	0	0	0	0	0	0	0	0	0	0	0	1	0	0	1	0	0	0	0	0	1
#204	1	1	0	0	0	1	0	0	0	0	0	0	0	0	0	0	0	0	0	0	0	0	1
#205	1	0	0	0	0	0	0	0	0	0	0	0	0	0	0	0	0	0	0	0	1	1	1
#206	1	0	0	0	0	0	0	0	0	0	0	0	0	1	0	0	1	0	0	0	0	0	1
#207	1	0	0	0	0	0	0	0	0	0	0	0	0	1	0	0	1	0	0	0	0	0	1
#208	1	0	0	0	0	0	0	0	1	1	0	0	0	0	0	0	0	1	1	0	0	0	2
#209	1	0	0	0	0	0	0	0	0	0	0	0	0	0	1	0	1	0	0	0	0	0	1
#210	1	0	1	0	0	1	1	0	0	1	0	0	0	0	0	0	0	0	0	0	0	0	2
#211	1	0	0	0	0	0	0	0	0	0	0	0	0	0	0	0	0	0	0	0	1	1	1
#212	1	0	0	0	0	0	0	0	0	0	0	0	0	0	1	0	1	0	0	0	0	0	1
#213	1	0	0	0	0	0	0	0	0	0	0	0	0	0	0	0	0	0	0	0	1	1	1
#214	1	1	0	0	0	1	0	0	1	1	0	0	0	0	0	0	0	0	0	0	0	0	2
#215	1	0	0	0	0	0	0	0	1	1	0	0	0	0	0	0	0	0	0	0	0	0	1
#216	1	0	0	0	0	0	0	0	0	0	0	0	0	0	1	0	1	1	1	0	0	0	2
#217	1	0	1	0	0	1	0	0	0	0	0	0	0	1	0	0	1	0	0	0	0	0	2
#218	1	0	0	0	0	0	0	0	0	0	0	0	0	0	0	0	0	1	1	0	0	0	1
#219	1	0	0	0	0	0	0	1	0	1	0	0	0	1	0	0	1	0	0	0	0	0	2
#220	1	0	0	0	0	0	1	0	0	1	0	0	0	0	0	0	0	0	0	0	0	0	1
#221	1	0	0	0	1	1	0	0	1	1	1	0	1	1	0	0	1	0	0	0	0	0	4
#222	1	0	0	0	0	0	0	0	0	0	0	0	0	0	0	0	0	0	0	0	1	1	1
#223	1	0	0	0	0	0	0	0	0	0	0	0	0	0	0	0	0	0	0	0	1	1	1
#224	1	0	0	0	0	0	0	0	0	0	0	0	0	1	0	0	1	0	0	0	0	0	1
#225	1	0	0	0	0	0	0	0	0	0	0	0	0	0	0	0	0	1	1	0	0	0	1
#226	1	0	0	0	0	0	0	1	0	1	0	0	0	0	0	0	0	0	0	0	0	0	1
#227	1	0	0	0	0	0	0	0	0	0	0	0	0	1	0	0	1	0	0	0	0	0	1
#228	1	0	0	0	0	0	0	0	0	0	0	0	0	0	1	0	1	0	0	0	0	0	1
#229	1	0	0	0	0	0	0	0	0	0	0	0	0	0	0	0	0	0	0	0	1	1	1
#230	1	0	0	0	0	0	0	0	0	0	0	0	0	1	0	0	1	0	0	0	0	0	1
#231	1	0	0	0	1	1	0	0	0	0	0	0	0	1	0	0	1	0	0	0	0	0	2
#232	1	0	0	1	0	1	0	1	0	1	0	0	0	0	0	0	0	0	0	0	0	0	2
#233	1	0	0	0	0	0	0	0	0	0	0	0	0	1	0	0	1	0	0	0	0	0	1
#234	0	0	0	0	0	0	0	0	0	0	0	0	0	0	0	0	0	0	0	0	0	0	0
#235	0	0	0	0	0	0	0	0	0	0	0	0	0	0	0	0	0	0	0	0	0	0	0
#236	1	0	0	0	0	0	0	0	0	0	0	0	0	1	0	0	1	0	0	0	0	0	1
#237	1	0	0	1	0	1	0	0	0	0	0	0	0	0	0	0	0	1	1	0	0	0	2
#238	1	0	0	0	0	0	0	0	0	0	0	0	0	1	0	0	1	0	0	1	0	1	2
#239	0	0	0	0	0	0	0	0	0	0	0	0	0	0	0	0	0	0	0	0	0	0	0
#240	1	0	0	0	0	0	0	1	0	1	0	0	0	0	0	0	0	0	0	0	0	0	1
#241	1	0	0	0	0	0	0	0	0	0	0	0	0	0	0	1	1	1	1	0	0	0	2
#242	1	0	0	0	0	0	0	0	0	0	0	0	0	0	0	0	0	1	1	0	0	0	1
#243	1	0	0	0	0	0	0	0	0	0	0	0	0	1	1	0	1	0	0	0	0	0	2
#244	1	1	0	1	0	1	0	0	0	0	0	0	0	0	0	0	0	0	0	0	0	0	2
#245	1	0	1	0	1	1	1	0	0	1	0	0	0	1	1	0	1	0	0	0	0	0	5
#246	1	1	0	1	0	1	0	0	0	0	0	0	0	0	0	0	0	0	0	0	0	0	2
Total nb of valid answers	217																					Total	368
Total number of occurrences per code/theme		30	22	18	14	67	10	5	21	36	9	2	11	90	53	21	132	33	33	5	35	38
%		13.8249	10.1382	8.29493	6.45161	30.8756	4.60829	2.30415	9.67742	16.5899	4.14747	0.921659	5.06912	41.4747	24.424	9.67742	60.8295	15.2074	15.2074	2.30415	16.129	17.5115

## Sheet: Open_Text_Costs_coded
ID	Valid answer	Financial costs			Theme present in answer	Emotional burden	Practical costs	Total number of codes per answer
		Veterinary costs	Feeding	Other expenses
#1	1	1	0	1	1	0	0	2
#2	1	1	0	0	1	0	0	1
#3	1	1	1	0	1	0	0	2
#4	1	0	0	0	0	1	0	1
#5	1	1	0	0	1	0	0	1
#6	1	0	1	0	1	0	0	1
#7	1	1	0	0	1	0	0	1
#8	1	1	0	0	1	0	0	1
#9	1	1	0	0	1	0	0	1
#10	1	1	0	0	1	1	0	2
#11	1	1	0	0	1	0	0	1
#12	1	1	1	0	1	0	0	2
#13	1	1	0	0	1	0	0	1
#14	1	1	0	0	1	0	0	1
#15	1	1	0	0	1	0	0	1
#16	1	0	1	0	1	0	0	1
#17	1	0	1	0	1	0	0	1
#18	1	1	0	0	1	0	0	1
#19	1	1	1	0	1	0	0	2
#20	1	1	0	0	1	0	0	1
#21	1	1	0	0	1	0	0	1
#22	1	1	0	0	1	0	0	1
#23	0	0	0	0	0	0	0	0
#24	1	0	1	0	1	0	0	1
#25	1	1	0	0	1	0	0	1
#26	1	0	0	0	0	0	1	1
#27	1	0	1	0	1	0	0	1
#28	1	0	0	1	1	0	0	1
#29	1	1	0	0	1	0	0	1
#30	1	1	0	0	1	0	0	1
#31	1	0	1	0	1	0	0	1
#32	0	0	0	0	0	0	0	0
#33	0	0	0	0	0	0	0	0
#34	1	1	0	0	1	0	0	1
#35	1	1	0	0	1	0	0	1
#36	1	1	0	0	1	0	0	1
#37	1	1	0	0	1	0	0	1
#38	1	1	0	1	1	0	0	2
#39	1	0	1	0	1	0	0	1
#40	1	1	0	0	1	0	0	1
#41	1	1	0	0	1	0	0	1
#42	1	1	1	0	1	0	0	2
#43	0	0	0	0	0	0	0	0
#44	1	1	0	0	1	0	0	1
#45	1	1	0	0	1	0	0	1
#46	1	1	1	0	1	0	0	2
#47	1	1	0	0	1	0	0	1
#48	1	1	0	0	1	0	0	1
#49	1	1	0	0	1	0	0	1
#50	1	1	0	0	1	0	0	1
#51	1	1	0	0	1	0	0	1
#52	1	0	0	1	1	0	0	1
#53	1	0	0	0	0	1	0	1
#54	1	1	0	1	1	0	0	2
#55	1	0	0	1	1	0	0	1
#56	1	1	0	0	1	0	0	1
#57	0	0	0	0	0	0	0	0
#58	1	1	1	0	1	0	0	2
#59	1	1	0	0	1	0	0	1
#60	1	1	0	0	1	0	0	1
#61	1	1	0	0	1	0	0	1
#62	1	1	0	0	1	0	0	1
#63	1	0	1	0	1	0	0	1
#64	1	1	0	0	1	0	0	1
#65	1	0	0	1	1	0	0	1
#66	1	1	0	0	1	0	0	1
#67	0	0	0	0	0	0	0	0
#68	1	1	0	0	1	0	0	1
#69	1	1	1	1	1	0	0	3
#70	1	1	0	0	1	0	0	1
#71	1	0	0	1	1	0	0	1
#72	1	1	0	0	1	1	0	2
#73	1	1	1	1	1	0	1	4
#74	1	0	0	0	0	0	1	1
#75	1	1	0	0	1	0	0	1
#76	1	1	0	0	1	0	0	1
#77	1	1	0	0	1	0	0	1
#78	1	0	1	0	1	0	0	1
#79	1	1	0	0	1	0	0	1
#80	1	1	0	0	1	0	0	1
#81	1	1	0	0	1	0	0	1
#82	1	1	1	1	1	0	0	3
#83	1	1	1	0	1	0	0	2
#84	1	0	1	0	1	0	0	1
#85	1	0	1	0	1	0	0	1
#86	0	0	0	0	0	0	0	0
#87	0	0	0	0	0	0	0	0
#88	1	0	0	1	1	0	0	1
#89	1	0	1	0	1	0	0	1
#90	1	1	0	0	1	0	0	1
#91	1	1	1	0	1	0	0	2
#92	1	1	0	0	1	0	0	1
#93	1	0	1	1	1	0	0	2
#94	0	0	0	0	0	0	0	0
#95	1	1	0	0	1	0	0	1
#96	1	0	1	0	1	0	1	2
#97	1	1	0	0	1	0	0	1
#98	1	0	1	1	1	0	0	2
#99	1	1	0	0	1	0	0	1
#100	1	0	0	1	1	1	1	3
#101	1	1	0	0	1	0	0	1
#102	1	1	0	0	1	0	0	1
#103	1	1	0	0	1	0	0	1
#104	1	1	0	0	1	0	0	1
#105	1	0	1	0	1	0	0	1
#106	1	1	0	0	1	0	0	1
#107	1	0	1	0	1	0	0	1
#108	1	1	0	0	1	0	0	1
#109	1	1	0	0	1	0	0	1
#110	1	1	0	0	1	0	0	1
#111	1	1	1	1	1	0	0	3
#112	1	0	1	0	1	0	0	1
#113	1	1	0	0	1	0	0	1
#114	1	1	0	0	1	0	0	1
#115	1	1	0	0	1	0	0	1
#116	1	1	0	0	1	0	0	1
#117	1	0	0	1	1	0	0	1
#118	1	1	1	0	1	0	0	2
#119	1	1	0	0	1	0	0	1
#120	1	1	1	0	1	0	0	2
#121	1	0	1	0	1	0	0	1
#122	1	1	1	0	1	0	0	2
#123	1	1	0	0	1	0	0	1
#124	1	1	0	0	1	0	0	1
#125	1	1	0	0	1	0	0	1
#126	1	0	1	0	1	0	0	1
#127	1	1	0	0	1	0	0	1
#128	1	1	0	0	1	0	0	1
#129	0	0	0	0	0	0	0	0
#130	1	1	0	0	1	0	0	1
#131	1	1	0	0	1	0	0	1
#132	1	1	0	0	1	0	0	1
#133	1	1	1	0	1	0	0	2
#134	0	0	0	0	0	0	0	0
#135	1	1	0	0	1	0	0	1
#136	1	1	1	0	1	0	0	2
#137	1	1	0	0	1	0	0	1
#138	1	0	1	0	1	0	0	1
#139	1	0	0	1	1	0	0	1
#140	1	1	0	0	1	0	0	1
#141	1	1	0	0	1	0	0	1
#142	1	1	1	1	1	0	0	3
#143	1	1	0	0	1	0	0	1
#144	1	1	0	0	1	0	0	1
#145	1	1	1	0	1	0	0	2
#146	1	0	0	1	1	0	0	1
#147	1	1	1	0	1	0	0	2
#148	1	1	1	0	1	0	0	2
#149	1	1	0	0	1	0	0	1
#150	1	1	0	0	1	0	0	1
#151	1	0	1	0	1	0	0	1
#152	1	0	0	1	1	0	0	1
#153	1	1	0	0	1	0	1	2
#154	1	1	0	0	1	0	0	1
#155	1	1	0	0	1	0	0	1
#156	1	1	0	0	1	0	0	1
#157	1	1	0	0	1	0	0	1
#158	1	1	1	0	1	0	0	2
#159	1	1	1	0	1	0	0	2
#160	1	1	1	0	1	0	0	2
#161	1	1	0	0	1	0	0	1
#162	1	1	1	0	1	0	0	2
#163	0	0	0	0	0	0	0	0
#164	1	1	0	0	1	0	0	1
#165	0	0	0	0	0	0	0	0
#166	1	1	1	0	1	0	0	2
#167	1	0	1	0	1	0	0	1
#168	1	1	0	0	1	0	0	1
#169	1	1	0	0	1	0	0	1
#170	1	1	0	0	1	0	0	1
#171	1	1	0	0	1	0	0	1
#172	1	0	0	1	1	0	0	1
#173	1	1	0	0	1	0	0	1
#174	1	0	1	0	1	0	0	1
#175	1	0	1	0	1	0	0	1
#176	0	0	0	0	0	0	0	0
#177	1	1	0	0	1	0	0	1
#178	1	1	1	0	1	0	0	2
#179	1	0	0	0	0	1	0	1
#180	1	1	1	0	1	0	0	2
#181	1	1	0	0	1	0	0	1
#182	1	1	0	0	1	0	0	1
#183	1	1	0	0	1	0	0	1
#184	0	0	0	0	0	0	0	0
#185	1	0	1	0	1	0	0	1
#186	1	1	0	0	1	0	0	1
#187	1	1	0	0	1	0	0	1
#188	0	0	0	0	0	0	0	0
#189	1	1	1	0	1	0	0	2
#190	1	0	0	0	0	1	0	1
#191	1	1	0	0	1	0	0	1
#192	1	1	0	0	1	0	0	1
#193	1	1	0	1	1	0	0	2
#194	1	1	1	0	1	0	0	2
#195	1	0	0	0	0	1	0	1
#196	1	1	0	0	1	0	0	1
#197	1	1	0	0	1	0	0	1
#198	1	1	0	0	1	0	0	1
#199	1	1	0	0	1	0	0	1
#200	1	1	0	0	1	0	0	1
#201	1	1	0	0	1	0	0	1
#202	1	0	1	0	1	0	0	1
#203	1	1	0	0	1	0	0	1
#204	1	1	0	0	1	0	0	1
#205	1	1	1	0	1	0	0	2
#206	1	1	0	0	1	0	0	1
#207	1	1	0	0	1	0	0	1
#208	1	1	0	0	1	0	0	1
#209	1	0	0	0	0	1	0	1
#210	1	1	0	0	1	0	0	1
#211	1	1	1	0	1	0	0	2
#212	1	1	0	0	1	0	0	1
#213	1	1	1	0	1	0	0	2
#214	1	1	0	0	1	0	0	1
#215	1	0	0	1	1	0	0	1
#216	1	1	0	0	1	0	0	1
#217	1	1	0	0	1	0	0	1
#218	1	1	0	0	1	0	0	1
#219	1	1	0	0	1	0	0	1
#220	0	0	0	0	0	0	0	0
#221	1	1	0	0	1	0	0	1
#222	1	1	1	0	1	0	0	2
#223	1	1	0	0	1	0	0	1
#224	1	0	1	0	1	0	0	1
#225	1	1	0	0	1	0	0	1
#226	1	0	0	0	0	0	1	1
#227	1	0	1	0	1	0	0	1
#228	1	0	1	0	1	0	0	1
#229	1	1	0	0	1	0	0	1
#230	1	1	0	0	1	0	0	1
#231	1	1	1	0	1	0	0	2
#232	1	1	0	1	1	0	0	2
#233	1	1	0	0	1	0	0	1
#234	0	0	0	0	0	0	0	0
#235	1	1	1	0	1	0	1	3
#236	1	1	0	0	1	0	0	1
#237	1	0	0	0	0	1	0	1
#238	1	0	0	1	1	0	0	1
#239	0	0	0	0	0	0	0	0
#240	1	1	1	0	1	0	0	2
#241	1	0	1	0	1	0	0	1
#242	1	1	1	0	1	0	0	2
#243	1	0	0	0	0	1	0	1
#244	1	1	1	1	1	0	0	3
#245	1	1	1	1	1	0	1	4
#246	1	0	1	0	1	0	0	1
Total nb of valid answers	227						Total	290
Total number of occurrences per code/theme		170	72	28	216	11	9
%		74.8899	31.7181	12.3348	95.1542	4.84581	3.96476
